# Supplementary material for: 3000 yr-old patterns of mobile pastoralism revealed by multiple isotopes and radiocarbon dating of ancient horses from the Mongolian Altai
Source: PLoS One. 2025 May 7;20(5):e0322431. doi: 10.1371/journal.pone.0322431 (PMC12057990; doi:10.1371/journal.pone.0322431)
Supplement: S2 File — Global bioavailable 87Sr/86Sr database. (XLSX) [file pone.0322431.s002.xlsx]

## Sheet: column_description
columns	description
ID	database ID
Country	country of origin of the sample
Type1	nature of the sample (animal, plant, …)
Type2	more detailled nature
Type3	more detailled nature
Material	part of animal/plant analyzed
87Sr/86Sr	Sr ratio
1/Sr	1/Sr
Conc._Sr	Sr concentration (ppm)
Sr.1SD	measurment error
Sr.2SD	measurment error
Latitude	coordinates
Longitude	coordinates
Source.of.data.reference.ID	database ID of the source study to link the Reference and the samples sheets
Sheets	description
samples sheet	bioavailable sr database
Reference	bibliography

## Sheet: samples
ID	Country	Type_1	Type2	Type3	Material	87Sr/86Sr	1/Sr	Conc._Sr	Sr.1SD	Sr.2SD	Latitude	Longitude	Source.of.data.reference.ID
1	Peru	Mammal	Rodent	Guinea Pig	Teeth	0.70782				1e-05	-12.5	-72.5	6
2	Peru	Mammal	Rodent	Guinea Pig	Teeth	0.70789				3e-05	-12.5	-72.5	6
3	Peru	Mammal	Rodent	Guinea Pig	Teeth	0.70797				2e-05	-12.5	-72.5	6
4	Peru	Mammal	Rodent	Guinea Pig	Teeth	0.70812				2e-05	-12.5	-72.5	6
5	Peru	Mammal	Rodent	Guinea Pig	Teeth	0.70653				2e-05	-12.5	-72.5	6
6	Peru	Mammal	Rodent	Guinea Pig	Teeth	0.70665				2e-05	-12.5	-72.5	6
7	Peru	Mammal	Rodent	Guinea Pig	Teeth	0.70821				3e-05	-12.5	-72.5	6
8	Peru	Mammal	Rodent	Guinea Pig	Teeth	0.70824				2e-05	-12.5	-72.5	6
9	Peru	Mammal	Rodent	Guinea Pig	Teeth	0.70831				2e-05	-12.5	-72.5	6
10	Peru	Mammal	Rodent	Guinea Pig	Teeth	0.7084				2e-05	-12.5	-72.5	6
11	Argentina	Mammal	Rodent	Armadillo	Bone	0.70732					-41.15	-71.3	13
12	Argentina	Mammal	Rodent	Rodent	Bone	0.70655					-34.15	-69.8333	13
13	Argentina	Mammal	Rodent	Rodent	Bone	0.70666					-40.25	-65.3333	13
14	Argentina	Mammal	Rodent	Rodent	Bone	0.70864					-32.8333	-70.0833	13
15	Chile	Mammal	Rodent	Rodent	Bone	0.70393					-33.7167	-70.2333	13
16	Chile	Mammal	Rodent	Rodent	Bone	0.70396					-33.7167	-70.2333	13
17	Chile	Mammal	Rodent	Rodent	Bone	0.70401					-33.7167	-70.2333	13
18	USA	Minerals	Soil		Soil exchangeable	0.709656			7.5e-06	1.5e-05	37.4897	-108.805	19
19	USA	Minerals	Soil		Soil exchangeable	0.709421			4.5e-06	9e-06	37.4902	-108.805	19
20	USA	Minerals	Soil		Soil exchangeable	0.709367			4.5e-06	9e-06	37.4083	-108.727	19
21	USA	Minerals	Soil		Soil exchangeable	0.709382			6e-06	1.2e-05	37.4086	-108.727	19
22	USA	Minerals	Soil		Soil exchangeable	0.70971			5e-06	1e-05	37.5818	-108.806	19
23	USA	Minerals	Soil		Soil exchangeable	0.709446			5.5e-06	1.1e-05	37.5838	-108.92	19
24	USA	Minerals	Soil		Soil exchangeable	0.709414			5e-06	1e-05	37.397	-108.783	19
25	USA	Minerals	Soil		Soil exchangeable	0.70925			4.5e-06	9e-06	37.397	-108.783	19
26	USA	Minerals	Soil		Soil exchangeable	0.709622			6.5e-06	1.3e-05	37.3977	-108.79	19
27	USA	Minerals	Soil		Soil exchangeable	0.709624			5e-06	1e-05	37.4134	-108.731	19
28	USA	Minerals	Soil		Soil exchangeable	0.709673			4e-06	8e-06	37.4134	-108.731	19
29	USA	Minerals	Soil		Soil exchangeable	0.709672			5e-06	1e-05	37.5181	-108.701	19
30	USA	Minerals	Soil		Soil exchangeable	0.709695			8e-06	1.6e-05	37.5179	-108.702	19
31	USA	Minerals	Soil		Soil exchangeable	0.707999			5.5e-06	1.1e-05	37.248	-108.685	19
32	USA	Minerals	Soil		Soil exchangeable	0.708571			4.5e-06	9e-06	37.2472	-108.684	19
33	USA	Minerals	Soil		Soil exchangeable	0.709985			4.5e-06	9e-06	37.1703	-108.47	19
34	USA	Minerals	Soil		Soil exchangeable	0.709755			5.5e-06	1.1e-05	37.1791	-108.475	19
35	USA	Minerals	Soil		Soil exchangeable	0.709804			4.5e-06	9e-06	37.2354	-108.505	19
36	USA	Minerals	Soil		Soil exchangeable	0.709809			6e-06	1.2e-05	37.238	-108.504	19
37	USA	Minerals	Soil		Soil exchangeable	0.709735			6e-06	1.2e-05	37.2368	-108.504	19
38	USA	Minerals	Soil		Soil exchangeable	0.709928			6e-06	1.2e-05	37.1931	-108.537	19
39	USA	Minerals	Soil		Soil exchangeable	0.709814			5e-06	1e-05	37.2387	-108.406	19
40	USA	Minerals	Soil		Soil exchangeable	0.709976			4.5e-06	9e-06	37.2359	-108.407	19
41	USA	Minerals	Soil		Soil exchangeable	0.709912			6e-06	1.2e-05	37.2437	-108.406	19
42	USA	Minerals	Soil		Soil exchangeable	0.709796			5.5e-06	1.1e-05	37.1958	-108.54	19
43	USA	Minerals	Soil		Soil exchangeable	0.709899			1e-05	2e-05	36.8333	-107.993	19
44	USA	Minerals	Soil		Soil exchangeable	0.709557			8.5e-06	1.7e-05	36.8333	-107.993	19
45	USA	Minerals	Soil		Soil exchangeable	0.709581			6.5e-06	1.3e-05	36.8347	-107.995	19
46	USA	Minerals	Soil		Soil exchangeable	0.70956			1.05e-05	2.1e-05	36.8347	-107.995	19
47	USA	Minerals	Soil		Soil exchangeable	0.709577			9.5e-06	1.9e-05	36.8347	-107.995	19
48	USA	Minerals	Soil		Soil exchangeable	0.70965			5.5e-06	1.1e-05	36.8339	-108.001	19
49	USA	Minerals	Soil		Soil exchangeable	0.7096			8.5e-06	1.7e-05	36.8339	-108.001	19
50	USA	Minerals	Soil		Soil exchangeable	0.709558			1e-05	2e-05	36.8339	-108.001	19
51	USA	Minerals	Soil		Soil exchangeable	0.709573			6e-06	1.2e-05	36.8348	-107.993	19
52	USA	Minerals	Soil		Soil exchangeable	0.709525			1.55e-05	3.1e-05	36.834	-107.993	19
53	USA	Minerals	Soil		Soil exchangeable	0.709587			1.1e-05	2.2e-05	36.8332	-107.994	19
54	USA	Minerals	Soil		Soil exchangeable	0.71006			1e-05	2e-05	36.6965	-108.027	19
55	USA	Minerals	Soil		Soil exchangeable	0.71001			1e-05	2e-05	36.6965	-108.027	19
56	USA	Minerals	Soil		Soil exchangeable	0.710237			9.5e-06	1.9e-05	36.698	-107.986	19
57	USA	Minerals	Soil		Soil exchangeable	0.710148			6.5e-06	1.3e-05	36.7	-108.027	19
58	USA	Minerals	Soil		Soil exchangeable	0.710157			3.5e-06	7e-06	36.7	-108.027	19
59	USA	Minerals	Soil		Soil exchangeable	0.710095			1.15e-05	2.3e-05	36.7	-108.027	19
60	USA	Minerals	Soil		Soil exchangeable	0.710089			9.5e-06	1.9e-05	36.6986	-108.026	19
61	USA	Minerals	Soil		Soil exchangeable	0.710106			1.1e-05	2.2e-05	36.6986	-108.026	19
62	USA	Minerals	Soil		Soil exchangeable	0.710043			1e-05	2e-05	36.6986	-108.026	19
63	USA	Minerals	Soil		Soil exchangeable	0.709132			7e-06	1.4e-05	36.9305	-108.184	19
64	USA	Minerals	Soil		Soil exchangeable	0.70891			5e-06	1e-05	36.9303	-108.184	19
65	USA	Minerals	Soil		Soil exchangeable	0.708829			5e-06	1e-05	36.9302	-108.183	19
66	USA	Minerals	Soil		Soil exchangeable	0.708767			5.5e-06	1.1e-05	36.9887	-108.19	19
67	USA	Minerals	Soil		Soil exchangeable	0.708837			5e-06	1e-05	36.9885	-108.191	19
68	USA	Minerals	Soil		Soil exchangeable	0.70865			6.5e-06	1.3e-05	36.9882	-108.19	19
69	USA	Minerals	Soil		Soil exchangeable	0.709697			4.5e-06	9e-06	36.6695	-107.999	19
70	USA	Minerals	Soil		Soil exchangeable	0.709443			7e-06	1.4e-05	36.5277	-108.017	19
71	USA	Minerals	Soil		Soil exchangeable	0.708859			4e-06	8e-06	36.4649	-109.589	19
72	USA	Minerals	Soil		Soil exchangeable	0.709224			6e-06	1.2e-05	36.4176	-109.606	19
73	USA	Minerals	Soil		Soil exchangeable	0.709256			5.5e-06	1.1e-05	36.3079	-109.595	19
74	USA	Minerals	Soil		Soil exchangeable	0.709289			9e-06	1.8e-05	36.2747	-108.747	19
75	USA	Minerals	Soil		Soil exchangeable	0.709062			1.15e-05	2.3e-05	36.2768	-108.745	19
76	USA	Minerals	Soil		Soil exchangeable	0.709028			8.5e-06	1.7e-05	36.3056	-108.706	19
77	USA	Minerals	Soil		Soil exchangeable	0.709018			4.5e-06	9e-06	36.2746	-108.747	19
78	USA	Minerals	Soil		Soil exchangeable	0.70924			6e-06	1.2e-05	36.2746	-108.747	19
79	USA	Minerals	Soil		Soil exchangeable	0.70929			8.5e-06	1.7e-05	36.2746	-108.747	19
80	USA	Minerals	Soil		Soil exchangeable	0.709046			4.5e-06	9e-06	36.2769	-108.745	19
81	USA	Minerals	Soil		Soil exchangeable	0.709215			7.5e-06	1.5e-05	36.2769	-108.745	19
82	USA	Minerals	Soil		Soil exchangeable	0.709083			9.5e-06	1.9e-05	36.2769	-108.745	19
83	USA	Minerals	Soil		Soil exchangeable	0.70883			1.05e-05	2.1e-05	36.3058	-108.706	19
84	USA	Minerals	Soil		Soil exchangeable	0.70876			4e-06	8e-06	36.3058	-108.706	19
85	USA	Minerals	Soil		Soil exchangeable	0.708709			8e-06	1.6e-05	36.3058	-108.706	19
86	USA	Minerals	Soil		Soil exchangeable	0.708504			5e-06	1e-05	36.4268	-108.96	19
87	USA	Minerals	Soil		Soil exchangeable	0.708743			3.5e-06	7e-06	36.426	-108.961	19
88	USA	Minerals	Soil		Soil exchangeable	0.708971			4.5e-06	9e-06	36.4268	-108.887	19
89	USA	Minerals	Soil		Soil exchangeable	0.708765			6.5e-06	1.3e-05	36.4	-108.782	19
90	USA	Minerals	Soil		Soil exchangeable	0.708895			6e-06	1.2e-05	36.3571	-108.792	19
91	USA	Minerals	Soil		Soil exchangeable	0.709331			1.1e-05	2.2e-05	36.2295	-108.758	19
92	USA	Minerals	Soil		Soil exchangeable	0.709119			1e-05	2e-05	36.2295	-108.758	19
93	USA	Minerals	Soil		Soil exchangeable	0.709349			1.1e-05	2.2e-05	36.2295	-108.758	19
94	USA	Minerals	Soil		Soil exchangeable	0.70904			1e-05	2e-05	36.2321	-108.821	19
95	USA	Minerals	Soil		Soil exchangeable	0.70917			1e-05	2e-05	36.2323	-108.821	19
96	USA	Minerals	Soil		Soil exchangeable	0.70912			1e-05	2e-05	36.2331	-108.823	19
97	USA	Minerals	Soil		Soil exchangeable	0.70923			1e-05	2e-05	36.2285	-108.82	19
98	USA	Minerals	Soil		Soil exchangeable	0.7092			1e-05	2e-05	36.2247	-108.823	19
99	USA	Minerals	Soil		Soil exchangeable	0.7093			1e-05	2e-05	36.2204	-108.829	19
100	USA	Minerals	Soil		Soil exchangeable	0.70906			1e-05	2e-05	36.2222	-108.85	19
101	USA	Minerals	Soil		Soil exchangeable	0.709462			7e-06	1.4e-05	36.2019	-107.69	19
102	USA	Minerals	Soil		Soil exchangeable	0.708713			6.5e-06	1.3e-05	36.0743	-107.818	19
103	USA	Minerals	Soil		Soil exchangeable	0.70898			4.5e-06	9e-06	36.0808	-107.807	19
104	USA	Minerals	Soil		Soil exchangeable	0.709285			7.5e-06	1.5e-05	36.0934	-108.084	19
105	USA	Minerals	Soil		Soil exchangeable	0.70905			8.5e-06	1.7e-05	36.0906	-108.081	19
106	USA	Minerals	Soil		Soil exchangeable	0.709354			1e-05	2e-05	36.0888	-108.082	19
107	USA	Minerals	Soil		Soil exchangeable	0.709104			1.05e-05	2.1e-05	36.0697	-108.067	19
108	USA	Minerals	Soil		Soil exchangeable	0.708888			1.4e-05	2.8e-05	36.1107	-108.19	19
109	USA	Minerals	Soil		Soil exchangeable	0.709089			5.5e-06	1.1e-05	35.9873	-107.784	19
110	USA	Minerals	Soil		Soil exchangeable	0.70906			6.5e-06	1.3e-05	35.9932	-107.807	19
111	USA	Minerals	Soil		Soil exchangeable	0.709049			6e-06	1.2e-05	36.0061	-107.824	19
112	USA	Minerals	Soil		Soil exchangeable	0.709499			5e-06	1e-05	35.9789	-107.751	19
113	USA	Minerals	Soil		Soil exchangeable	0.709593			6.5e-06	1.3e-05	35.9829	-107.751	19
114	USA	Minerals	Soil		Soil exchangeable	0.709126			4.5e-06	9e-06	35.9881	-107.757	19
115	USA	Minerals	Soil		Soil exchangeable	0.709637			8.5e-06	1.7e-05	36.1238	-108.367	19
116	USA	Minerals	Soil		Soil exchangeable	0.709489			9e-06	1.8e-05	36.1354	-108.364	19
117	USA	Minerals	Soil		Soil exchangeable	0.709073			1.4e-05	2.8e-05	36.1012	-107.956	19
118	USA	Minerals	Soil		Soil exchangeable	0.709557			6e-06	1.2e-05	36.1618	-108.476	19
119	USA	Minerals	Soil		Soil exchangeable	0.709408			9.5e-06	1.9e-05	36.1688	-108.496	19
120	USA	Minerals	Soil		Soil exchangeable	0.709243			5.5e-06	1.1e-05	36.2345	-107.723	19
121	USA	Minerals	Soil		Soil exchangeable	0.709438			6.5e-06	1.3e-05	36.0001	-108.141	19
122	USA	Minerals	Soil		Soil exchangeable	0.70931			6e-06	1.2e-05	35.9988	-108.142	19
123	USA	Minerals	Soil		Soil exchangeable	0.709324			6e-06	1.2e-05	35.9977	-108.142	19
124	USA	Minerals	Soil		Soil exchangeable	0.709627			1e-05	2e-05	36.0236	-108.146	19
125	USA	Minerals	Soil		Soil exchangeable	0.709527			5.5e-06	1.1e-05	36.0292	-108.072	19
126	USA	Minerals	Soil		Soil exchangeable	0.709474			8e-06	1.6e-05	36.0312	-108.07	19
127	USA	Minerals	Soil		Soil exchangeable	0.709199			9e-06	1.8e-05	35.9854	-107.686	19
128	USA	Minerals	Soil		Soil exchangeable	0.709318			1.25e-05	2.5e-05	35.9857	-107.688	19
129	USA	Minerals	Soil		Soil exchangeable	0.709615			9e-06	1.8e-05	35.9823	-107.687	19
130	USA	Minerals	Soil		Soil exchangeable	0.708868			7.5e-06	1.5e-05	35.9803	-107.684	19
131	USA	Minerals	Soil		Soil exchangeable	0.70941			8.5e-06	1.7e-05	35.9699	-107.667	19
132	USA	Minerals	Soil		Soil exchangeable	0.709554			4e-06	8e-06	35.851	-107.568	19
133	USA	Minerals	Soil		Soil exchangeable	0.709673			6.5e-06	1.3e-05	35.8495	-107.568	19
134	USA	Minerals	Soil		Soil exchangeable	0.708769			7e-06	1.4e-05	35.9091	-107.527	19
135	USA	Minerals	Soil		Soil exchangeable	0.708905			5.5e-06	1.1e-05	35.9096	-107.526	19
136	USA	Minerals	Soil		Soil exchangeable	0.709271			4.5e-06	9e-06	35.8989	-107.603	19
137	USA	Minerals	Soil		Soil exchangeable	0.709547			6.5e-06	1.3e-05	36.0336	-107.912	19
138	USA	Minerals	Soil		Soil exchangeable	0.709503			7.5e-06	1.5e-05	36.0605	-107.962	19
139	USA	Minerals	Soil		Soil exchangeable	0.709237			6e-06	1.2e-05	36.0605	-107.962	19
140	USA	Minerals	Soil		Soil exchangeable	0.709036			6.5e-06	1.3e-05	36.0607	-107.958	19
141	USA	Minerals	Soil		Soil exchangeable	0.709083			7.5e-06	1.5e-05	36.0607	-107.958	19
142	USA	Minerals	Soil		Soil exchangeable	0.709066			5.5e-06	1.1e-05	36.0654	-107.97	19
143	USA	Minerals	Soil		Soil exchangeable	0.70919			8.5e-06	1.7e-05	36.0654	-107.97	19
144	USA	Minerals	Soil		Soil exchangeable	0.70917			6e-06	1.2e-05	36.0654	-107.97	19
145	USA	Minerals	Soil		Soil exchangeable	0.709065			7.5e-06	1.5e-05	36.0378	-107.891	19
146	USA	Minerals	Soil		Soil exchangeable	0.709053			4.5e-06	9e-06	36.0378	-107.891	19
147	USA	Minerals	Soil		Soil exchangeable	0.709159			4.5e-06	9e-06	36.0378	-107.891	19
148	USA	Minerals	Soil		Soil exchangeable	0.709088			8.5e-06	1.7e-05	36.0378	-107.891	19
149	USA	Minerals	Soil		Soil exchangeable	0.709108			8.5e-06	1.7e-05	36.0378	-107.891	19
150	USA	Minerals	Soil		Soil exchangeable	0.708973			7e-06	1.4e-05	36.0378	-107.891	19
151	USA	Minerals	Soil		Soil exchangeable	0.709005			9e-06	1.8e-05	36.0378	-107.891	19
152	USA	Minerals	Soil		Soil exchangeable	0.708965			7.5e-06	1.5e-05	36.0378	-107.891	19
153	USA	Minerals	Soil		Soil exchangeable	0.709347			1e-05	2e-05	36.0378	-107.891	19
154	USA	Minerals	Soil		Soil exchangeable	0.709165			6.5e-06	1.3e-05	36.0378	-107.891	19
155	USA	Minerals	Soil		Soil exchangeable	0.709077			1.15e-05	2.3e-05	36.0378	-107.891	19
156	USA	Minerals	Soil		Soil exchangeable	0.709155			8.5e-06	1.7e-05	36.0378	-107.891	19
157	USA	Minerals	Soil		Soil exchangeable	0.709093			7e-06	1.4e-05	36.0378	-107.891	19
158	USA	Minerals	Soil		Soil exchangeable	0.709044			8.5e-06	1.7e-05	36.0378	-107.891	19
159	USA	Minerals	Soil		Soil exchangeable	0.709204			7.5e-06	1.5e-05	36.0378	-107.891	19
160	USA	Minerals	Soil		Soil exchangeable	0.709121			8.5e-06	1.7e-05	36.0378	-107.891	19
161	USA	Minerals	Soil		Soil exchangeable	0.709078			6e-06	1.2e-05	36.0605	-107.962	19
162	USA	Minerals	Soil		Soil exchangeable	0.70959			5e-06	1e-05	36.0605	-107.962	19
163	USA	Minerals	Soil		Soil exchangeable	0.709606			9e-06	1.8e-05	36.0605	-107.962	19
164	USA	Minerals	Soil		Soil exchangeable	0.709549			6.5e-07	1.3e-06	36.0462	-107.94	19
165	USA	Minerals	Soil		Soil exchangeable	0.70957			1.05e-05	2.1e-05	36.0473	-107.94	19
166	USA	Minerals	Soil		Soil exchangeable	0.709465			4e-06	8e-06	36.0462	-107.94	19
167	USA	Minerals	Soil		Soil exchangeable	0.708792			1.1e-05	2.2e-05	36.0687	-107.972	19
168	USA	Minerals	Soil		Soil exchangeable	0.709311			7e-06	1.4e-05	36.0477	-107.868	19
169	USA	Minerals	Soil		Soil exchangeable	0.708963			9e-06	1.8e-05	36.0397	-107.881	19
170	USA	Minerals	Soil		Soil exchangeable	0.708996			6e-06	1.2e-05	36.0393	-107.881	19
171	USA	Minerals	Soil		Soil exchangeable	0.709144			6.5e-06	1.3e-05	36.0507	-107.923	19
172	USA	Minerals	Soil		Soil exchangeable	0.709208			9.5e-06	1.9e-05	36.0501	-107.924	19
173	USA	Minerals	Soil		Soil exchangeable	0.709421			1e-05	2e-05	36.0446	-107.972	19
174	USA	Minerals	Soil		Soil exchangeable	0.709617			1.45e-05	2.9e-05	36.0473	-107.971	19
175	USA	Minerals	Soil		Soil exchangeable	0.709709			1e-05	2e-05	36.0502	-107.969	19
176	USA	Minerals	Soil		Soil exchangeable	0.709493			4e-06	8e-06	35.6591	-109.673	19
177	USA	Minerals	Soil		Soil exchangeable	0.709737			4.5e-06	9e-06	35.6503	-109.696	19
178	USA	Minerals	Soil		Soil exchangeable	0.709799			6e-06	1.2e-05	35.7505	-109.42	19
179	USA	Minerals	Soil		Soil exchangeable	0.70941			5e-06	1e-05	35.7513	-109.419	19
180	USA	Minerals	Soil		Soil exchangeable	0.709598			5e-06	1e-05	35.7512	-109.419	19
181	USA	Minerals	Soil		Soil exchangeable	0.709914			5.5e-06	1.1e-05	35.4113	-109.503	19
182	USA	Minerals	Soil		Soil exchangeable	0.7098			4e-06	8e-06	35.4055	-109.504	19
183	USA	Minerals	Soil		Soil exchangeable	0.710355			5.5e-06	1.1e-05	35.7064	-109.567	19
184	USA	Minerals	Soil		Soil exchangeable	0.710194			6e-06	1.2e-05	35.7133	-109.547	19
185	USA	Minerals	Soil		Soil exchangeable	0.709462			1.35e-05	2.7e-05	35.6721	-108.109	19
186	USA	Minerals	Soil		Soil exchangeable	0.709737			1.1e-05	2.2e-05	35.6652	-108.111	19
187	USA	Minerals	Soil		Soil exchangeable	0.709863			5.5e-06	1.1e-05	35.7912	-108.528	19
188	USA	Minerals	Soil		Soil exchangeable	0.709871			1.25e-05	2.5e-05	35.8325	-108.695	19
189	USA	Minerals	Soil		Soil exchangeable	0.710125			1.3e-05	2.6e-05	35.8314	-108.678	19
190	USA	Minerals	Soil		Soil exchangeable	0.709853			9.5e-06	1.9e-05	35.8234	-108.39	19
191	USA	Minerals	Soil		Soil exchangeable	0.709666			1.15e-05	2.3e-05	35.3904	-108.967	19
192	USA	Minerals	Soil		Soil exchangeable	0.708947			1e-05	2e-05	35.365	-108.95	19
193	USA	Minerals	Soil		Soil exchangeable	0.709512			5.5e-06	1.1e-05	35.5012	-108.513	19
194	USA	Minerals	Soil		Soil exchangeable	0.709357			5.5e-06	1.1e-05	35.2715	-109.201	19
195	USA	Minerals	Soil		Soil exchangeable	0.709382			6e-06	1.2e-05	35.2642	-109.198	19
196	USA	Minerals	Soil		Soil exchangeable	0.709811			4e-06	8e-06	35.2587	-109.248	19
197	USA	Minerals	Soil		Soil exchangeable	0.708432			8e-06	1.6e-05	35.4128	-108.983	19
198	USA	Minerals	Soil		Soil exchangeable	0.709632			4.5e-06	9e-06	35.2754	-109.155	19
199	USA	Minerals	Soil		Soil exchangeable	0.709306			9e-06	1.8e-05	35.3639	-108.028	19
200	USA	Minerals	Soil		Soil exchangeable	0.708577			9.5e-06	1.9e-05	35.3384	-107.888	19
201	USA	Minerals	Soil		Soil exchangeable	0.709188			9e-06	1.8e-05	35.3398	-107.648	19
202	USA	Minerals	Soil		Soil exchangeable	0.708909			8.5e-06	1.7e-05	35.3345	-107.654	19
203	USA	Minerals	Soil		Soil exchangeable	0.709042			7e-06	1.4e-05	35.3402	-107.652	19
204	USA	Minerals	Soil		Soil exchangeable	0.709337			5e-06	1e-05	35.0361	-108.326	19
205	USA	Minerals	Soil		Soil exchangeable	0.70985			6e-06	1.2e-05	35.1109	-108.439	19
206	USA	Minerals	Soil		Soil exchangeable	0.70948			5e-06	1e-05	35.1122	-108.443	19
207	USA	Minerals	Soil		Soil exchangeable	0.710592			5.5e-06	1.1e-05	35.1096	-108.599	19
208	USA	Minerals	Soil		Soil exchangeable	0.710716			5e-06	1e-05	35.1291	-108.496	19
209	USA	Minerals	Soil		Soil exchangeable	0.709436			6e-06	1.2e-05	35.118	-108.452	19
210	USA	Minerals	Soil		Soil exchangeable	0.709448			6e-06	1.2e-05	35.1133	-108.696	19
211	USA	Minerals	Soil		Soil exchangeable	0.710381			4e-06	8e-06	36.6288	-107.691	19
212	USA	Minerals	Soil		Soil exchangeable	0.710523			5e-06	1e-05	36.6897	-107.755	19
213	USA	Minerals	Soil		Soil exchangeable	0.710513			6.5e-06	1.3e-05	36.708	-107.785	19
214	USA	Minerals	Soil		Soil exchangeable	0.708697			6.5e-06	1.3e-05	37.0255	-108.742	19
215	USA	Minerals	Soil		Soil exchangeable	0.708226			5.5e-06	1.1e-05	37.0798	-108.75	19
216	USA	Minerals	Soil		Soil exchangeable	0.708952			5e-06	1e-05	37.1514	-109.048	19
217	USA	Minerals	Soil		Soil exchangeable	0.708785			1.15e-05	2.3e-05	37.2174	-109.19	19
218	USA	Minerals	Soil		Soil exchangeable	0.709044			7e-06	1.4e-05	37.2703	-109.329	19
219	USA	Minerals	Soil		Soil exchangeable	0.708702			4e-06	8e-06	37.2976	-109.458	19
220	USA	Minerals	Soil		Soil exchangeable	0.708762			6.5e-06	1.3e-05	37.2812	-109.562	19
221	USA	Minerals	Soil		Soil exchangeable	0.708894			7e-06	1.4e-05	37.2646	-109.674	19
222	USA	Minerals	Soil		Soil exchangeable	0.708907			7e-06	1.4e-05	37.2613	-109.652	19
223	USA	Minerals	Soil		Soil exchangeable	0.708968			7e-06	1.4e-05	37.2551	-109.62	19
224	USA	Minerals	Soil		Soil exchangeable	0.708721			6.5e-06	1.3e-05	36.9429	-109.709	19
225	USA	Minerals	Soil		Soil exchangeable	0.708525			3.5e-06	7e-06	36.9221	-109.605	19
226	USA	Minerals	Soil		Soil exchangeable	0.708329			6.5e-06	1.3e-05	36.9312	-109.11	19
227	USA	Minerals	Soil		Soil exchangeable	0.708226			6e-06	1.2e-05	36.8254	-108.939	19
228	USA	Minerals	Soil		Soil exchangeable	0.708243			7e-06	1.4e-05	36.7898	-108.833	19
229	USA	Plant	Seed	Corn cob	Plant	0.70963			1e-05	2e-05	36.727	-108.218	20
230	USA	Minerals	Soil		Soil exchangeable	0.70929			5e-06	1e-05	36.727	-108.218	20
231	USA	Plant	Seed	Corn cob	Plant	0.70945			5e-06	1e-05	36.727	-108.218	20
232	USA	Minerals	Soil		Soil exchangeable	0.70938			5e-06	1e-05	36.727	-108.218	20
233	USA	Plant	Seed	Corn cob	Plant	0.7094			1e-05	2e-05	36.727	-108.218	20
234	USA	Minerals	Soil		Soil exchangeable	0.7094			1e-05	2e-05	36.727	-108.218	20
235	USA	Plant	Seed	Corn cob	Plant	0.70967			1e-05	2e-05	36.727	-108.218	20
236	USA	Minerals	Soil		Soil exchangeable	0.70931			1e-05	2e-05	36.727	-108.218	20
237	USA	Plant	Seed	Corn cob	Plant	0.71183			1.5e-05	3e-05	36.0378	-107.891	20
238	USA	Plant	Seed	Corn cob	Plant	0.71155			8e-05	0.00016	36.0378	-107.891	20
239	USA	Plant	Seed	Corn cob	Plant	0.71			0.00012	0.00024	36.0378	-107.891	20
240	USA	Plant	Seed	Corn cob	Plant	0.71103			6.5e-05	0.00013	36.0378	-107.891	20
241	USA	Plant	Seed	Corn cob	Plant	0.71335			2.5e-05	5e-05	36.0378	-107.891	20
242	USA	Plant	Seed	Corn cob	Plant	0.71467			2.5e-05	5e-05	36.0378	-107.891	20
243	USA	Plant	Seed	Corn cob	Plant	0.7125			0.000135	0.00027	36.0378	-107.891	20
244	USA	Plant	Seed	Corn cob	Plant	0.71089			5e-05	0.0001	36.0378	-107.891	20
245	USA	Plant	Seed	Corn cob	Plant	0.71005			2.5e-05	5e-05	36.0378	-107.891	20
246	USA	Plant	Seed	Corn cob	Plant	0.71302			5.5e-05	0.00011	36.0378	-107.891	20
247	USA	Mammal	Rodent		Bone	0.71696			0.00205		43.94	-71.6944	24
248	USA	Mammal	Rodent		Bone	0.71211			0.00129		43.7822	-72.3814	24
249	USA	Invertebrate	Shell		Shell	0.71923			0.00134		43.94	-71.6944	24
250	USA	Invertebrate	Shell		Shell	0.7133					43.7822	-72.3814	24
251	USA	Minerals	Soil		Soil exchangeable	0.7188			0.00144		43.94	-71.6944	24
252	USA	Minerals	Soil		Soil exchangeable	0.7133			0.00028		43.7822	-72.3814	24
253	USA	Plant	Tree		Plant	0.71919			0.00191		43.94	-71.6944	24
254	USA	Plant	Tree		Plant	0.71318			0.00037		43.7822	-72.3814	24
255	USA	Invertebrate	Shell		Shell	0.71912			0.00068		43.94	-71.6944	25
256	USA	Invertebrate	Shell		Shell	0.71285			0.00059		43.7822	-72.3814	25
257	USA	Invertebrate	Shell		Shell	0.71281			0.00018		43.94	-71.6944	25
258	USA	Invertebrate	Shell		Shell	0.71281			0.00018		43.7822	-72.3814	25
259	Peru	Plant	Leaf	Ichu	Plant	0.7098				0.0006	-14.7269	-71.9978	35
260	Peru	Plant	Leaf	Ichu	Plant	0.7095				0.0018	-14.7269	-71.9978	35
261	Peru	Plant	Leaf	Ichu	Plant	0.7106				0.0012	-14.7269	-71.9978	35
262	Peru	Plant	Leaf	Ichu	Plant	0.7069				0.0004	-14.7269	-71.9978	35
263	Peru	Plant	Leaf	Ichu	Plant	0.7076				0.0002	-14.7269	-71.9978	35
264	Peru	Plant	Leaf	Ichu	Plant	0.7058				0.0022	-14.7269	-71.9978	35
265	USA	Minerals	Soil		Soil exchangeable	0.708519			6e-06		30.3072	-97.7267	38
266	USA	Minerals	Soil		Soil exchangeable	0.708633			8e-06		30.291	-97.7308	38
267	USA	Minerals	Soil		Soil exchangeable	0.708928			8e-06		30.2618	-97.7395	38
268	USA	Minerals	Soil		Soil exchangeable	0.709127			7e-06		30.2872	-97.7276	38
269	USA	Minerals	Soil		Soil exchangeable	0.709863			7e-06		30.312	-97.738	38
270	USA	Minerals	Soil		Soil exchangeable	0.708747			9e-06		30.2923	-97.7361	38
271	USA	Minerals	Soil		Soil exchangeable	0.708551			8e-06		30.2866	-97.7339	38
272	USA	Minerals	Soil		Soil exchangeable	0.7092			8e-06		30.2698	-97.7347	38
273	USA	Minerals	Soil		Soil exchangeable	0.708204			6e-06		30.3454	-97.7459	38
274	USA	Minerals	Soil		Soil exchangeable	0.708434			7e-06		30.3114	-97.7492	38
275	USA	Minerals	Soil		Soil exchangeable	0.708703			7e-06		30.2841	-97.7545	38
276	USA	Minerals	Soil		Soil exchangeable	0.709026			7e-06		30.2664	-97.7509	38
277	USA	Minerals	Soil		Soil exchangeable	0.708099			8e-06		30.3758	-97.746	38
278	USA	Minerals	Soil		Soil exchangeable	0.708887			9e-06		30.3186	-97.754	38
279	USA	Minerals	Soil		Soil exchangeable	0.708558			7e-06		30.3471	-97.7521	38
280	USA	Minerals	Soil		Soil exchangeable	0.707858			7e-06		30.4256	-97.8142	38
281	USA	Minerals	Soil		Soil exchangeable	0.708013			8e-06		30.4062	-97.7931	38
282	USA	Minerals	Soil		Soil exchangeable	0.708158			8e-06		30.3516	-97.7937	38
283	USA	Minerals	Soil		Soil exchangeable	0.708062			8e-06		30.3718	-97.8016	38
284	USA	Minerals	Soil		Soil exchangeable	0.708126			7e-06		30.2423	-97.9068	38
285	USA	Minerals	Soil		Soil exchangeable	0.70823			8e-06		30.2141	-97.7769	38
286	USA	Minerals	Soil		Soil exchangeable	0.708103			7e-06		30.1895	-97.733	38
287	USA	Minerals	Soil		Soil exchangeable	0.708081			6e-06		30.2354	-97.9257	38
288	USA	Minerals	Soil		Soil exchangeable	0.70841			9e-06		30.1971	-97.8807	38
289	USA	Minerals	Soil		Soil exchangeable	0.707877			7e-06		30.1537	-97.7951	38
290	USA	Minerals	Soil		Soil exchangeable	0.708157			7e-06		30.1761	-98.1892	38
291	USA	Minerals	Soil		Soil exchangeable	0.708058			6e-06		30.1371	-98.1587	38
292	USA	Minerals	Soil		Soil exchangeable	0.7085			9e-06		30.1596	-98.0679	38
293	USA	Minerals	Soil		Soil exchangeable	0.708107			6e-06		30.0605	-97.9773	38
294	USA	Minerals	Soil		Soil exchangeable	0.708325			7e-06		30.0859	-97.8476	38
295	USA	Minerals	Soil		Soil exchangeable	0.708116			8e-06		30.1882	-97.6182	38
296	USA	Minerals	Soil		Soil exchangeable	0.708429			7e-06		30.2447	-98.123	38
297	USA	Minerals	Soil		Soil exchangeable	0.708036			7e-06		30.2423	-98.0114	38
298	USA	Minerals	Soil		Soil exchangeable	0.708508			9e-06		30.2881	-97.8835	38
299	USA	Minerals	Soil		Soil exchangeable	0.708393			6e-06		30.2481	-97.8021	38
300	USA	Plant	Seed	Aragonite	Plant	0.709513					30.1361	-99.535	41
301	USA	Plant	Seed	Aragonite	Plant	0.708958					30.1361	-99.535	41
302	USA	Plant	Seed	Aragonite	Plant	0.708419					30.1361	-99.535	41
303	USA	Plant	Seed	Aragonite	Plant	0.708526					30.1361	-99.535	41
304	USA	Plant	Seed	Aragonite	Plant	0.708779					30.1361	-99.535	41
305	USA	Plant	Seed	Aragonite	Plant	0.708372					30.1361	-99.535	41
306	USA	Plant	Seed	Aragonite	Plant	0.708362					30.1361	-99.535	41
307	USA	Plant	Seed	Aragonite	Plant	0.708387					30.1361	-99.535	41
308	USA	Plant	Seed	Aragonite	Plant	0.708378					30.1361	-99.535	41
309	USA	Plant	Seed	Aragonite	Plant	0.708387					30.1361	-99.535	41
310	USA	Plant	Seed	Aragonite	Plant	0.708494					30.1361	-99.535	41
311	USA	Plant	Seed	Aragonite	Plant	0.708453					30.1361	-99.535	41
312	USA	Plant	Seed	Aragonite	Plant	0.708501					30.1361	-99.535	41
313	USA	Plant	Seed	Aragonite	Plant	0.708453					30.1361	-99.535	41
314	USA	Plant	Seed	Aragonite	Plant	0.70846					30.1361	-99.535	41
315	USA	Plant	Seed	Aragonite	Plant	0.708434					30.1361	-99.535	41
316	USA	Plant	Seed	Aragonite	Plant	0.708492					30.1361	-99.535	41
317	USA	Plant	Seed	Aragonite	Plant	0.708653					30.1361	-99.535	41
318	USA	Plant	Seed	Aragonite	Plant	0.708929					30.1361	-99.535	41
319	USA	Plant	Seed	Aragonite	Plant	0.708684					30.1361	-99.535	41
320	USA	Plant	Seed	Aragonite	Plant	0.708747					30.1361	-99.535	41
321	USA	Plant	Seed	Aragonite	Plant	0.708422					30.1361	-99.535	41
322	USA	Plant	Seed	Aragonite	Plant	0.708409					30.1361	-99.535	41
323	USA	Plant	Seed	Aragonite	Plant	0.70854					30.1361	-99.535	41
324	USA	Plant	Seed	Aragonite	Plant	0.70868					30.1361	-99.535	41
325	USA	Plant	Seed	Aragonite	Plant	0.708808					30.1361	-99.535	41
326	USA	Plant	Seed	Aragonite	Plant	0.708963					30.1361	-99.535	41
327	USA	Plant	Seed	Aragonite	Plant	0.709055					30.1361	-99.535	41
328	USA	Plant	Seed	Aragonite	Plant	0.708841					30.1361	-99.535	41
329	USA	Plant	Seed	Aragonite	Plant	0.708983					30.1361	-99.535	41
330	USA	Plant	Seed	Aragonite	Plant	0.708571					30.1361	-99.535	41
331	USA	Plant	Seed	Aragonite	Plant	0.708613					30.1361	-99.535	41
332	USA	Mammal	Pocket Gopher		Teeth	0.70845					30.1361	-99.535	41
333	USA	Mammal	Pocket Gopher		Teeth	0.70889					30.1361	-99.535	41
334	USA	Mammal	Pocket Gopher		Teeth	0.70914					30.1361	-99.535	41
335	USA	Mammal	Pocket Gopher		Teeth	0.70937					30.1361	-99.535	41
336	USA	Mammal	Pocket Gopher		Teeth	0.70928					30.1361	-99.535	41
337	USA	Plant	Seed	Aragonite	Plant	0.70854					30.1361	-99.535	41
338	USA	Plant	Seed	Aragonite	Plant	0.708233					30.1361	-99.535	41
339	USA	Minerals	Soil		Soil exchangeable	0.708143					30.1361	-99.535	41
340	USA	Minerals	Soil		Soil exchangeable	0.708153					30.1361	-99.535	41
341	USA	Minerals	Soil		Soil exchangeable	0.708149					30.1361	-99.535	41
342	USA	Minerals	Soil		Soil exchangeable	0.708408					30.1361	-99.535	41
343	USA	Plant	Grass		Plant	0.709824					30.0936	-99.5142	41
344	USA	Minerals	Soil		Soil exchangeable	0.709968					30.0936	-99.5142	41
345	USA	Minerals	Soil		Soil exchangeable	0.710122					30.0936	-99.5142	41
346	USA	Minerals	Soil		Soil exchangeable	0.710296					30.0936	-99.5142	41
347	USA	Minerals	Soil		Soil exchangeable	0.710701					30.0936	-99.5142	41
348	USA	Minerals	Soil		Soil exchangeable	0.710781					30.0936	-99.5142	41
349	USA	Minerals	Soil		Soil exchangeable	0.71012					30.0936	-99.5142	41
350	USA	Minerals	Soil		Soil exchangeable	0.710802					30.0936	-99.5142	41
351	USA	Minerals	Soil		Soil exchangeable	0.71113					30.0936	-99.5142	41
352	USA	Minerals	Soil		Soil exchangeable	0.711066					30.0936	-99.5142	41
353	South Africa	Plant			Plant	0.71043					-34.1244	21.9339	42
354	South Africa	Plant			Plant	0.7113					-34.0904	21.8996	42
355	South Africa	Plant			Plant	0.71274					-34.0737	21.7655	42
356	South Africa	Plant			Plant	0.71166					-34.0528	21.7519	42
357	South Africa	Plant			Plant	0.71117					-34.1725	21.8035	42
358	South Africa	Plant			Plant	0.71208					-34.0476	22.0458	42
359	South Africa	Plant			Plant	0.71394					-34.0344	22.0396	42
360	South Africa	Plant			Plant	0.71108					-34.0047	21.9926	42
361	South Africa	Plant			Plant	0.71232					-33.8898	22.0245	42
362	South Africa	Plant			Plant	0.71323					-33.873	22.0311	42
363	South Africa	Plant			Plant	0.71442					-34.0263	22.0691	42
364	South Africa	Plant			Plant	0.71036					-34.1418	22.0356	42
365	South Africa	Plant			Plant	0.70973					-34.3277	21.8026	42
366	South Africa	Plant			Plant	0.70973					-34.354	21.6568	42
367	South Africa	Plant			Plant	0.71014					-34.2091	21.6847	42
368	South Africa	Plant			Plant	0.71175					-34.1438	21.5456	42
369	South Africa	Plant			Plant	0.70935					-34.0561	22.2365	42
370	South Africa	Plant			Plant	0.70954					-34.0582	22.3701	42
371	South Africa	Plant			Plant	0.71569					-33.9709	22.5482	42
372	South Africa	Plant			Plant	0.71178					-33.9809	22.5775	42
373	South Africa	Plant			Plant	0.71085					-33.9726	22.5753	42
374	South Africa	Plant			Plant	0.71268					-33.996	22.5568	42
375	South Africa	Plant			Plant	0.71607					-33.8831	22.4311	42
376	South Africa	Plant			Plant	0.71581					-33.8932	22.4228	42
377	South Africa	Plant			Plant	0.71057					-34.0465	22.3113	42
378	South Africa	Plant			Plant	0.71424					-33.5349	22.2777	42
379	South Africa	Plant			Plant	0.7145					-33.5182	22.3225	42
380	South Africa	Plant			Plant	0.71872					-33.4609	22.2549	42
381	South Africa	Plant			Plant	0.71954					-33.4272	22.2513	42
382	South Africa	Plant			Plant	0.71772					-33.3964	22.1192	42
383	South Africa	Plant			Plant	0.71686					-33.3645	22.0929	42
384	South Africa	Plant			Plant	0.71658					-33.6562	22.1602	42
385	South Africa	Plant			Plant	0.71521					-33.6846	22.1485	42
386	South Africa	Plant			Plant	0.71545					-33.7235	22.1173	42
387	South Africa	Plant			Plant	0.71459					-33.7503	22.092	42
388	South Africa	Plant			Plant	0.70928					-34.2104	22.0044	42
389	South Africa	Plant			Plant	0.7093					-34.2102	22.0048	42
390	South Africa	Plant			Plant	0.70932					-34.212	21.9967	42
391	South Africa	Plant			Plant	0.70934					-34.2077	22.0116	42
392	South Africa	Plant			Plant	0.71284					-34.066	22.0549	42
393	South Africa	Plant			Plant	0.71588					-33.995	21.9779	42
394	South Africa	Plant			Plant	0.71045					-34.0722	21.9077	42
395	South Africa	Plant			Plant	0.714					-34.0763	21.7704	42
396	South Africa	Plant		Tall pine trees from A44	Plant	0.71103					-34.0345	22.3216	42
397	South Africa	Plant		Grass and shrubs from A44	Plant	0.71042					-34.0345	22.3216	42
398	South Africa	Plant			Plant	0.71188					-34.0202	22.3558	42
399	South Africa	Plant			Plant	0.71002					-33.9963	22.5617	42
400	South Africa	Plant			Plant	0.70971					-33.9916	22.6464	42
401	South Africa	Plant			Plant	0.7106					-33.99	22.8346	42
402	South Africa	Plant			Plant	0.70939					-34.0284	22.8377	42
403	South Africa	Plant			Plant	0.70936					-34.0319	22.8386	42
404	South Africa	Plant			Plant	0.70932					-34.0795	23.0616	42
405	South Africa	Plant			Plant	0.70973					-34.0739	23.064	42
406	South Africa	Plant			Plant	0.71145					-34.181	22.1338	42
407	South Africa	Plant			Plant	0.71052					-34.1743	22.1277	42
408	South Africa	Plant			Plant	0.71165					-34.1656	22.1101	42
409	South Africa	Plant			Plant	0.71014					-34.1219	22.0989	42
410	South Africa	Plant			Plant	0.71013					-34.1181	22.0969	42
411	South Africa	Plant			Plant	0.71082					-34.1164	22.0177	42
412	South Africa	Plant			Plant	0.71085					-34.1159	22.0158	42
413	South Africa	Plant			Plant	0.71017					-34.1863	22.1561	42
414	South Africa	Plant			Plant	0.70941					-34.1872	22.1513	42
415	South Africa	Plant			Plant	0.70969					-34.1891	22.1502	42
416	South Africa	Plant			Plant	0.70924					-34.2066	22.0909	42
417	South Africa	Plant			Plant	0.70944					-34.2063	22.0913	42
418	South Africa	Plant			Plant	0.7096					-34.1986	22.099	42
419	South Africa	Plant			Plant	0.71014					-34.1559	22.0984	42
420	South Africa	Plant			Plant	0.71067					-34.154	22.0955	42
421	South Africa	Plant			Plant	0.71018					-34.1797	21.9849	42
422	South Africa	Plant			Plant	0.70923					-34.3015	21.9428	42
423	South Africa	Plant			Plant	0.70929					-34.3015	21.9428	42
424	South Africa	Plant			Plant	0.70978					-34.2912	21.895	42
425	South Africa	Plant			Plant	0.70952					-34.2882	21.3989	42
426	South Africa	Plant			Plant	0.70976					-34.3062	21.3502	42
427	South Africa	Plant			Plant	0.71003					-34.3048	21.3426	42
428	South Africa	Plant			Plant	0.70932					-34.3518	21.4139	42
429	South Africa	Plant			Plant	0.70951					-34.3518	21.4139	42
430	South Africa	Plant			Plant	0.70949					-34.4157	21.3225	42
431	South Africa	Plant			Plant	0.70924					-34.4223	21.3485	42
432	South Africa	Plant			Plant	0.71012					-34.2187	21.3558	42
433	South Africa	Plant			Plant	0.71292					-34.1628	21.308	42
434	South Africa	Plant			Plant	0.71199					-34.1566	21.1284	42
435	South Africa	Plant			Plant	0.71314					-34.1854	21.0548	42
436	South Africa	Plant			Plant	0.71422					-34.2517	20.9925	42
437	South Africa	Plant			Plant	0.71019					-34.4172	20.8015	42
438	South Africa	Plant			Plant	0.70977					-34.4243	20.8572	42
439	South Africa	Plant			Plant	0.70948					-34.4239	20.7744	42
440	South Africa	Plant			Plant	0.70953					-34.4253	20.7748	42
441	South Africa	Plant			Plant	0.71169					-34.3545	20.6004	42
442	South Africa	Plant			Plant	0.71322					-34.3533	20.6003	42
443	South Africa	Plant			Plant	0.71208					-34.4206	20.2329	42
444	South Africa	Plant			Plant	0.70949					-34.5128	20.0719	42
445	South Africa	Plant			Plant	0.70933					-34.6474	20.2095	42
446	South Africa	Plant			Plant	0.70922					-34.6686	20.228	42
447	South Africa	Plant			Plant	0.7096					-34.6421	20.203	42
448	South Africa	Plant			Plant	0.70941					-34.7247	20.0295	42
449	South Africa	Plant			Plant	0.70924					-34.833	20.0003	42
450	South Africa	Plant			Plant	0.71301					-33.768	22.3422	42
451	South Africa	Plant			Plant	0.7146					-33.5754	22.2176	42
452	South Africa	Plant			Plant	0.71985					-33.4267	22.2535	42
453	South Africa	Plant			Plant	0.71289					-33.9576	22.5374	42
454	South Africa	Plant			Plant	0.71301					-33.9576	22.5374	42
455	South Africa	Plant			Plant	0.71162					-34.0262	22.9974	42
456	South Africa	Plant			Plant	0.71076					-34.0118	23.1121	42
457	South Africa	Plant			Plant	0.71077					-34.0031	23.118	42
458	South Africa	Plant			Plant	0.71066					-33.9775	23.1381	42
459	South Africa	Plant			Plant	0.7119					-33.9281	23.1602	42
460	South Africa	Plant			Plant	0.71204					-33.8801	23.1562	42
461	South Africa	Plant			Plant	0.71444					-33.8007	23.178	42
462	South Africa	Plant			Plant	0.71394					-33.8007	23.178	42
463	South Africa	Plant			Plant	0.71303					-33.7065	23.164	42
464	South Africa	Plant			Plant	0.71544					-33.6023	23.1485	42
465	South Africa	Plant			Plant	0.71639					-33.5383	23.1845	42
466	South Africa	Plant			Plant	0.71738					-33.4976	23.2688	42
467	South Africa	Plant			Plant	0.71727					-33.4514	23.3122	42
468	South Africa	Plant			Plant	0.71717					-33.333	23.4492	42
469	South Africa	Plant			Plant	0.72092					-33.2863	23.2434	42
470	South Africa	Plant			Plant	0.7237					-33.3469	23.1031	42
471	South Africa	Plant			Plant	0.72276					-33.3351	22.9132	42
472	South Africa	Plant			Plant	0.72072					-33.3632	22.7855	42
473	South Africa	Plant			Plant	0.72093					-33.35	22.5648	42
474	South Africa	Plant			Plant	0.72098					-33.2626	22.0652	42
475	South Africa	Plant			Plant	0.72335					-33.2781	22.2673	42
476	South Africa	Plant			Plant	0.71681					-33.3882	22.5587	42
477	South Africa	Plant			Plant	0.72544					-33.4554	22.5607	42
478	South Africa	Plant			Plant	0.71681					-33.4947	22.5228	42
479	South Africa	Plant			Plant	0.71423					-33.5859	22.2786	42
480	South Africa	Plant			Plant	0.71971					-33.4768	22.6395	42
481	South Africa	Plant			Plant	0.71634					-33.5496	22.7496	42
482	South Africa	Plant			Plant	0.71776					-33.5359	22.8538	42
483	South Africa	Plant			Plant	0.71761					-33.4844	23.0271	42
484	South Africa	Plant			Plant	0.71425					-33.556	23.1062	42
485	South Africa	Plant			Plant	0.71441					-33.6842	23.0683	42
486	South Africa	Plant			Plant	0.7147					-33.7422	23.0022	42
487	South Africa	Plant			Plant	0.71469					-33.7727	22.7658	42
488	South Africa	Plant			Plant	0.71242					-33.8047	22.5965	42
489	South Africa	Plant			Plant	0.71286					-33.8277	22.4029	42
490	South Africa	Plant			Plant	0.71466					-33.7812	22.3418	42
491	South Africa	Plant			Plant	0.71809					-33.6952	22.2806	42
492	South Africa	Plant			Plant	0.71361					-33.5896	21.994	42
493	South Africa	Plant			Plant	0.71463					-33.5458	21.8337	42
494	South Africa	Plant			Plant	0.72016					-33.499	21.6259	42
495	South Africa	Plant			Plant	0.71948					-33.4915	21.4425	42
496	South Africa	Plant			Plant	0.71802					-33.5181	21.2566	42
497	South Africa	Plant			Plant	0.71638					-33.691	21.1657	42
498	South Africa	Plant			Plant	0.71353					-33.8579	21.2066	42
499	South Africa	Plant			Plant	0.71268					-33.9642	21.2226	42
500	South Africa	Plant			Plant	0.71515					-34.0274	21.2275	42
501	South Africa	Plant			Plant	0.71715					-34.068	21.3462	42
502	South Africa	Plant			Plant	0.71238					-34.0563	21.506	42
503	South Africa	Plant			Plant	0.71502					-34.058	21.6005	42
504	South Africa	Plant			Plant	0.7162					-33.9806	21.655	42
505	South Africa	Plant			Plant	0.71246					-34.0113	21.7644	42
506	South Africa	Plant			Plant	0.71458					-33.9091	21.6546	42
507	South Africa	Plant			Plant	0.71606					-33.9092	21.6535	42
508	South Africa	Plant			Plant	0.71539					-33.927	21.5574	42
509	South Africa	Plant			Plant	0.72018					-33.8963	21.4643	42
510	South Africa	Plant			Plant	0.71983					-33.7881	21.4728	42
511	South Africa	Plant			Plant	0.71589					-33.7218	21.3728	42
512	South Africa	Plant			Plant	0.71632					-33.6207	21.26	42
513	South Africa	Plant			Plant	0.71871					-33.5995	21.1162	42
514	South Africa	Plant			Plant	0.7185					-33.7009	20.9649	42
515	South Africa	Plant			Plant	0.71612					-33.8272	20.8882	42
516	South Africa	Plant			Plant	0.71802					-33.8745	20.7567	42
517	South Africa	Plant			Plant	0.71486					-33.9653	20.7046	42
518	South Africa	Plant			Plant	0.71567					-34.0073	20.6946	42
519	South Africa	Plant			Plant	0.71101					-33.9633	23.1538	42
520	South Africa	Plant			Plant	0.71062					-33.9616	23.1514	42
521	South Africa	Plant			Plant	0.71054					-33.9493	23.1563	42
522	South Africa	Plant			Plant	0.70979					-34.021	22.5286	42
523	South Africa	Plant			Plant	0.70949					-34.0224	22.526	42
524	South Africa	Plant			Plant	0.71071					-34.0197	22.5244	42
525	USA	Mammal	Rodent		Bone	0.70691			7e-06		38.4826	-121.528	55
526	USA	Mammal	Rodent		Bone	0.706632			5e-06		38.5096	-121.646	55
527	USA	Mammal	Rodent		Bone	0.706706			6e-06		38.5096	-121.646	55
528	USA	Mammal	Rodent		Teeth	0.706763			5e-06		38.5096	-121.646	55
529	USA	Mammal	Rodent		Bone	0.706755			5e-06		38.5096	-121.646	55
530	USA	Mammal	Rodent		Teeth	0.706707			6e-06		38.5096	-121.646	55
531	USA	Mammal	Rodent		Bone	0.706789			5e-06		38.5096	-121.646	55
532	USA	Plant	Wood	fir	Plant	0.708311			2.3e-05		36.0607	-107.958	56
533	USA	Plant	Wood	fir	Plant	0.709308			7e-06		36.0607	-107.958	56
534	USA	Plant	Wood	spruce	Plant	0.708989			1.3e-05		36.0607	-107.958	56
535	USA	Plant	Wood	fir	Plant	0.707947			3.5e-05		36.0607	-107.958	56
536	USA	Plant	Wood	fir	Plant	0.709544			1.1e-05		36.0607	-107.958	56
537	USA	Plant	Wood	fir	Plant	0.70962			2.8e-05		36.0607	-107.958	56
538	USA	Plant	Wood	spruce	Plant	0.708683			3e-05		36.0607	-107.958	56
539	USA	Plant	Wood	spruce	Plant	0.709094			1e-05		36.0607	-107.958	56
540	USA	Plant	Wood	spruce	Plant	0.707886			1.6e-05		36.0607	-107.958	56
541	USA	Plant	Wood	spruce	Plant	0.70773			9e-06		36.0607	-107.958	56
542	USA	Plant	Wood	fir	Plant	0.709338			1.1e-05		36.0607	-107.958	56
543	USA	Plant	Wood	spruce	Plant	0.708643			1e-05		36.0607	-107.958	56
544	USA	Plant	Wood	Engelmann spruce	Plant	0.710225			2.6e-05		36.0799	-108.884	56
545	USA	Plant	Wood	Douglas fir	Plant	0.709678			1e-05		36.0799	-108.884	56
546	USA	Plant	Wood	Douglas fir	Plant	0.709763			9e-06		36.0799	-108.884	56
547	USA	Plant	Wood	Engelmann spruce	Plant	0.709785			4.8e-05		36.0799	-108.884	56
548	USA	Plant	Wood	Engelmann spruce	Plant	0.709164			1.6e-05		36.0799	-108.884	56
549	USA	Plant	Wood	Sub-alpine fir	Plant	0.709763			1.5e-05		36.0799	-108.884	56
550	USA	Plant	Wood	Sub-alpine fir	Plant	0.709753			1.1e-05		36.0799	-108.884	56
551	USA	Plant	Wood	Sub-alpine fir	Plant	0.709654			8e-06		36.0799	-108.884	56
552	USA	Plant	Wood	Engelmann spruce	Plant	0.70912			2.3e-05		36.0799	-108.884	56
553	USA	Plant	Wood	Engelmann spruce	Plant	0.709123			1.8e-05		36.0799	-108.884	56
554	USA	Plant	Wood	Engelmann spruce	Plant	0.709897			1e-05		36.0799	-108.884	56
555	USA	Plant	Wood	Sub-alpine fir	Plant	0.709499			2.4e-05		36.27	-108.988	56
556	USA	Plant	Wood	Sub-alpine fir	Plant	0.709431			4.2e-05		36.27	-108.988	56
557	USA	Plant	Wood	Sub-alpine fir	Plant	0.709447			3e-05		36.27	-108.988	56
558	USA	Plant	Wood	Sub-alpine fir	Plant	0.709509			1e-05		36.27	-108.988	56
559	USA	Plant	Wood	Engelmann spruce	Plant	0.709619			1.8e-05		36.27	-108.988	56
560	USA	Plant	Wood	Engelmann spruce	Plant	0.70962			6.4e-05		36.27	-108.988	56
561	USA	Plant	Wood	Engelmann spruce	Plant	0.70958			3.2e-05		36.27	-108.988	56
562	USA	Plant	Wood	Engelmann spruce	Plant	0.709521			3e-05		36.27	-108.988	56
563	USA	Plant	Wood	Engelmann spruce	Plant	0.709402			3.1e-05		36.27	-108.988	56
564	USA	Plant	Wood	fir	Plant	0.709304			9e-06		36.0614	-107.966	56
565	USA	Plant	Wood	fir	Plant	0.709815			1.2e-05		36.0614	-107.966	56
566	USA	Plant	Wood	fir	Plant	0.709645			1.2e-05		36.0614	-107.966	56
567	USA	Plant	Wood	spruce	Plant	0.708399			2.4e-05		36.0614	-107.966	56
568	USA	Plant	Wood	spruce	Plant	0.70917			9e-06		36.0614	-107.966	56
569	USA	Plant	Wood	fir	Plant	0.709559			1.5e-05		36.0505	-107.93	56
570	USA	Plant	Wood	fir	Plant	0.709324			1.8e-05		36.0505	-107.93	56
571	USA	Plant	Wood	fir	Plant	0.709557			1.3e-05		36.0614	-107.966	56
572	USA	Plant	Wood	fir	Plant	0.709464			1.4e-05		36.0266	-107.869	56
573	USA	Plant	Wood	fir	Plant	0.709365			9e-06		36.0607	-107.957	56
574	USA	Plant	Wood	fir	Plant	0.709226			8e-06		36.0605	-107.962	56
575	USA	Plant	Wood	fir	Plant	0.709964			2.1e-05		36.0614	-107.966	56
576	USA	Plant	Wood	fir	Plant	0.709707			2.1e-05		36.0614	-107.966	56
577	USA	Plant	Wood	spruce	Plant	0.708535			1.3e-05		36.0614	-107.966	56
578	USA	Plant	Wood	spruce	Plant	0.709116			9e-06		36.0607	-107.958	56
579	USA	Plant	Wood	spruce	Plant	0.707969			1.2e-05		36.0607	-107.958	56
580	USA	Plant	Wood	fir	Plant	0.709564			1e-05		36.0607	-107.958	56
581	USA	Plant	Wood	fir	Plant	0.708997			2.6e-05		36.0607	-107.957	56
582	USA	Plant	Wood	fir	Plant	0.70959			1.9e-05		36.0607	-107.957	56
583	USA	Plant	Wood	fir	Plant	0.709495			1e-05		36.0614	-107.966	56
584	USA	Plant	Wood	fir	Plant	0.709565			1.6e-05		36.0607	-107.957	56
585	USA	Plant	Wood	spruce	Plant	0.708183			8e-06		36.0607	-107.957	56
586	USA	Plant	Wood	fir	Plant	0.709159			9e-06		36.0614	-107.966	56
587	USA	Plant	Wood	Engelmann spruce	Plant	0.707872			2e-05		35.2809	-107.6	56
588	USA	Plant	Wood	Sub-alpine fir	Plant	0.708014			1.8e-05		35.2809	-107.6	56
589	USA	Plant	Wood	Engelmann spruce	Plant	0.70815			1e-05		35.2809	-107.6	56
590	USA	Plant	Wood	Engelmann spruce	Plant	0.707787			9e-06		35.2809	-107.6	56
591	USA	Plant	Wood	Sub-alpine fir	Plant	0.707938			2.2e-05		35.2809	-107.6	56
592	USA	Plant	Wood	Sub-alpine fir	Plant	0.707785			1.1e-05		35.2809	-107.6	56
593	USA	Plant	Wood	Engelmann spruce	Plant	0.70758			9e-06		35.2809	-107.6	56
594	USA	Plant	Wood	Engelmann spruce	Plant	0.707578			1e-05		35.2809	-107.6	56
595	USA	Plant	Wood	Sub-alpine fir	Plant	0.707888			9e-06		35.2809	-107.6	56
596	USA	Plant	Wood	Blue spruce	Plant	0.707681			1e-05		35.2809	-107.6	56
597	USA	Plant	Wood	Blue spruce	Plant	0.707906			4.5e-05		35.2809	-107.6	56
598	USA	Plant	Wood	Blue spruce	Plant	0.707955			1.1e-05		35.2809	-107.6	56
599	USA	Plant	Wood	Blue spruce	Plant	0.707955			1.2e-05		35.2809	-107.6	56
600	USA	Plant	Wood	Blue spruce	Plant	0.707942			9e-06		35.2809	-107.6	56
601	USA	Plant	Wood	Engelmann spruce	Plant	0.70792			1.5e-05		35.2518	-107.605	56
602	USA	Plant	Wood	Engelmann spruce	Plant	0.707519			3.7e-05		35.2518	-107.605	56
603	USA	Plant	Wood	Engelmann spruce	Plant	0.707774			8e-06		35.2518	-107.605	56
604	USA	Plant	Wood	Engelmann spruce	Plant	0.708676			1e-05		35.2518	-107.605	56
605	USA	Plant	Wood	Engelmann spruce	Plant	0.708649			1.4e-05		35.2518	-107.605	56
606	USA	Plant	Wood	Sub-alpine fir	Plant	0.708134			1.6e-05		35.2518	-107.605	56
607	USA	Plant	Wood	Sub-alpine fir	Plant	0.707633			2e-05		35.2518	-107.605	56
608	USA	Plant	Wood	Sub-alpine fir	Plant	0.708569			2.8e-05		35.2518	-107.605	56
609	USA	Plant	Wood	Sub-alpine fir	Plant	0.708356			6e-05		35.2518	-107.605	56
610	USA	Plant	Wood	Blue spruce	Plant	0.706791			1.1e-05		35.2518	-107.605	56
611	USA	Plant	Wood	Blue spruce	Plant	0.7074			1e-05		35.2518	-107.605	56
612	USA	Plant	Wood	Blue spruce	Plant	0.7071					35.2518	-107.605	56
613	USA	Plant	Wood	Blue spruce	Plant	0.706877			1.1e-05		35.2518	-107.605	56
614	USA	Plant	Wood	Blue spruce	Plant	0.706905			1.2e-05		35.2518	-107.605	56
615	USA	Plant	Wood	spruce	Plant	0.709952			3.5e-05		36.0607	-107.957	56
616	USA	Plant	Wood	fir	Plant	0.708557			9e-06		36.0607	-107.957	56
617	USA	Plant	Wood	fir	Plant	0.709766			1.3e-05		36.0607	-107.957	56
618	USA	Plant	Wood	fir	Plant	0.709761			1.1e-05		36.0607	-107.957	56
619	USA	Plant	Wood	fir	Plant	0.704182			1e-05		36.0607	-107.957	56
620	USA	Plant	Wood	fir	Plant	0.70854			1.1e-05		36.0607	-107.957	56
621	USA	Plant	Wood	fir	Plant	0.709698			9e-06		36.0607	-107.957	56
622	USA	Plant	Wood	fir	Plant	0.706417			9e-06		36.0607	-107.957	56
623	USA	Plant	Wood	spruce	Plant	0.707908			1.1e-05		36.0607	-107.957	56
624	USA	Plant	Wood	fir	Plant	0.709436			1.6e-05		36.0607	-107.957	56
625	USA	Plant	Wood	fir	Plant	0.709771			2.4e-05		36.0607	-107.957	56
626	USA	Plant	Wood	fir	Plant	0.707487			1e-05		36.0607	-107.957	56
627	USA	Plant	Wood	fir	Plant	0.708968			1.4e-05		36.0607	-107.957	56
628	USA	Plant	Wood	fir	Plant	0.709025			9e-06		36.0607	-107.957	56
629	USA	Plant	Wood	White Fir	Plant	0.717039			2.2e-05		36.1023	-106.904	56
630	USA	Plant	Wood	White Fir	Plant	0.713026			3.4e-05		36.1023	-106.904	56
631	USA	Plant	Wood	White Fir	Plant	0.713258			2.9e-05		36.1023	-106.904	56
632	USA	Plant	Wood	White Fir	Plant	0.714266			1e-05		36.1023	-106.904	56
633	USA	Plant	Wood	White Fir	Plant	0.714634			9e-06		36.1023	-106.904	56
634	USA	Plant	Wood	White Fir	Plant	0.713487			9e-06		36.1023	-106.904	56
635	USA	Plant	Wood	Sub-alpine fir	Plant	0.714323			4.1e-05		36.0167	-106.848	56
636	USA	Plant	Wood	Engelmann spruce	Plant	0.713038			2.1e-05		36.0167	-106.848	56
637	USA	Plant	Wood	Engelmann spruce	Plant	0.713855			2.8e-05		36.0167	-106.848	56
638	USA	Plant	Wood	Blue spruce	Plant	0.715442			3.8e-05		36.0167	-106.848	56
639	USA	Plant	Wood	Blue spruce	Plant	0.715442			3.8e-05		36.0167	-106.848	56
640	USA	Plant	Wood	Sub-alpine fir	Plant	0.713639			2.1e-05		36.0167	-106.848	56
641	USA	Plant	Wood	Engelmann spruce	Plant	0.714571			1.5e-05		36.0167	-106.848	56
642	USA	Plant	Wood	Engelmann spruce	Plant	0.714219			1.6e-05		36.0167	-106.848	56
643	USA	Plant	Wood	White Fir	Plant	0.712981			2e-05		36.007	-106.876	56
644	USA	Plant	Wood	White Fir	Plant	0.713332			1e-05		36.007	-106.876	56
645	USA	Plant	Wood	White Fir	Plant	0.714136			1.1e-05		36.007	-106.876	56
646	USA	Plant	Wood	White Fir	Plant	0.713269			1.3e-05		36.007	-106.876	56
647	USA	Plant	Wood	White Fir	Plant	0.713604			1.1e-05		36.007	-106.876	56
648	USA	Plant	Wood	Engelmann spruce	Plant	0.715245			2.1e-05		36.0202	-106.845	56
649	USA	Plant	Wood	Engelmann spruce	Plant	0.714323			1.7e-05		36.0202	-106.845	56
650	USA	Plant	Wood	Sub-alpine fir	Plant	0.715281			1.5e-05		36.0202	-106.845	56
651	USA	Plant	Wood	Engelmann spruce	Plant	0.715361			1.1e-05		36.0202	-106.845	56
652	USA	Plant	Wood	Sub-alpine fir	Plant	0.715562			2e-05		36.0202	-106.845	56
653	USA	Plant	Wood	Sub-alpine fir	Plant	0.713207			1.8e-05		36.0202	-106.845	56
654	USA	Plant	Wood	spruce	Plant	0.709264			1.1e-05		36.0336	-107.912	56
655	USA	Plant	Wood	fir	Plant	0.70729			1e-05		36.0336	-107.912	56
656	USA	Plant	Wood	fir	Plant	0.709408			2.1e-05		36.0336	-107.912	56
657	USA	Minerals	Soil		Soil exchangeable	0.7045					34.0725	-118.706	57
658	United Kingdom	Minerals	Soil		Soil exchangeable	0.709473					57.6177	-7.5085	58
659	United Kingdom	Plant			Plant	0.714671					52.408	-3.6229	59
660	United Kingdom	Plant			Plant	0.709449					51.9643	-4.8932	59
661	United Kingdom	Plant			Plant	0.709997					51.9647	-4.6825	59
662	United Kingdom	Plant			Plant	0.71001					51.8061	-4.9594	59
663	England	Minerals	Soil		Soil exchangeable	0.709673					53.65	0.12	60
664	England	Plant			Plant	0.707863					51.1924	-1.7868	60
665	England	Plant			Plant	0.707667					51.1994	-1.772	60
666	England	Plant			Plant	0.707805					54.0197	-0.5762	60
667	England	Plant			Plant	0.707936					51.1789	-1.8264	60
668	England	Plant			Plant	0.707937					51.1789	-1.8264	60
669	England	Plant			Plant	0.708385					51.189	-1.7603	60
670	England	Plant			Plant	0.708489					53.8417	-0.4482	60
671	England	Plant			Plant	0.7087					51.1994	-1.772	60
672	England	Plant			Plant	0.708745					51.1994	-1.772	60
673	England	Minerals	Soil		Soil exchangeable	0.707576					51.063	-1.3165	60
674	England	Minerals	Soil		Soil exchangeable	0.707559					50.9209	-1.9753	60
675	England	Minerals	Soil		Soil exchangeable	0.70766					50.9209	-1.9753	60
676	England	Minerals	Soil		Soil exchangeable	0.707677					50.9209	-1.9753	60
677	England	Minerals	Soil		Soil exchangeable	0.707414					54.171	-0.6057	60
678	England	Minerals	Soil		Soil exchangeable	0.708394					54.171	-0.6057	60
679	England	Plant			Plant	0.708444					52.2411	0.0813	60
680	England	Plant			Plant	0.708707					54.1178	-0.8328	60
681	England	Plant			Plant	0.709366					54.0783	-0.9063	60
682	England	Plant			Plant	0.709691					53.2743	-0.6593	60
683	England	Plant			Plant	0.709509					54.3386	-0.6922	60
684	England	Plant			Plant	0.710243					52.6555	-0.4107	60
685	England	Plant			Plant	0.710225					52.636	-0.6494	60
686	England	Plant			Plant	0.711132					54.49	-0.6063	60
687	England	Plant			Plant	0.709693					54.4255	-0.6802	60
688	England	Plant			Plant	0.708922					52.6507	-0.5277	60
689	England	Plant			Plant	0.709934					52.6451	-0.5885	60
690	England	Plant			Plant	0.709953					52.6451	-0.5885	60
691	England	Plant			Plant	0.710437					52.6442	-0.5102	60
692	England	Plant			Plant	0.708784					52.6366	-0.4129	60
693	England	Plant			Plant	0.708842					52.6494	-0.4272	60
694	England	Minerals	Soil		Soil exchangeable	0.709991					51.8669	-2.2492	60
695	England	Minerals	Soil		Soil exchangeable	0.710304					53.8336	-1.0594	60
696	England	Plant			Plant	0.709372					53.7696	-1.1504	60
697	England	Plant			Plant	0.710181					53.8298	-0.8255	60
698	England	Plant			Plant	0.708637					53.8167	-1.3453	60
699	England	Plant			Plant	0.708997					53.7653	-1.3128	60
700	England	Minerals	Soil		Soil exchangeable	0.709329					51.4892	-2.5002	60
701	England	Minerals	Soil		Soil exchangeable	0.71153					52.8397	-1.5484	60
702	England	Plant			Plant	0.709019					55.5635	-1.7923	60
703	England	Plant			Plant	0.709019					56.232	-2.68	60
704	England	Plant			Plant	0.709053					56.205	-2.835	60
705	England	Plant			Plant	0.709089					55.6083	-1.7111	60
706	England	Plant			Plant	0.709097					55.6101	-1.7127	60
707	England	Plant			Plant	0.709143					55.6181	-1.7078	60
708	England	Plant			Plant	0.709186					55.6101	-1.7127	60
709	England	Plant			Plant	0.709216					56.316	-2.734	60
710	England	Plant			Plant	0.709357					55.6092	-1.7063	60
711	England	Plant			Plant	0.70951					55.6101	-1.7111	60
712	England	Plant			Plant	0.708997					54.5298	-1.9251	60
713	England	Minerals	Soil		Soil exchangeable	0.709285					55.9497	-3.1905	60
714	England	Minerals	Soil		Soil exchangeable	0.709182					55.6093	-1.6964	60
715	England	Minerals	Soil		Soil exchangeable	0.708987					55.6093	-1.6964	60
716	England	Minerals	Soil		Soil exchangeable	0.708566					55.6029	-1.7159	60
717	England	Minerals	Soil		Soil exchangeable	0.708663					55.5722	-1.6701	60
718	England	Plant			Plant	0.709269					56.8652	-2.2396	60
719	England	Plant			Plant	0.709299					59.2183	-2.6854	60
720	England	Plant			Plant	0.709332					59.2183	-2.6854	60
721	England	Plant			Plant	0.709338					56.492	-3.5066	60
722	England	Plant			Plant	0.709369					56.869	-2.2397	60
723	England	Plant			Plant	0.709538					56.773	-2.611	60
724	England	Plant			Plant	0.71162					57.634	-3.4966	60
725	England	Plant			Plant	0.712					51.0769	-3.6287	60
726	England	Plant			Plant	0.7102					50.5175	-4.1285	60
727	England	Plant			Plant	0.709961					52.4397	-3.7595	60
728	England	Plant			Plant	0.709988					52.582	-3.1911	60
729	England	Plant			Plant	0.710614					51.8013	-4.8177	60
730	England	Plant			Plant	0.71169					52.5227	-3.9689	60
731	England	Plant			Plant	0.711755					51.7987	-4.9683	60
732	England	Plant			Plant	0.711942					52.4124	-3.918	60
733	England	Plant			Plant	0.712449					52.6318	-3.84	60
734	England	Plant			Plant	0.712987					52.501	-3.355	60
735	England	Plant			Plant	0.710162					51.9144	-4.9594	60
736	England	Plant			Plant	0.710381					51.8458	-4.9257	60
737	England	Plant			Plant	0.710781					52.4162	-3.8213	60
738	England	Plant			Plant	0.709803					58.0313	-4.8785	60
739	England	Minerals	Soil		Soil exchangeable	0.709322					57.2048	-5.9853	60
740	England	Plant			Plant	0.7118					57.3039	-5.7023	60
741	England	Plant			Plant	0.712314					57.3334	-5.6393	60
742	England	Plant			Plant	0.709603					56.7666	-3.859	60
743	England	Plant			Plant	0.711975					58.0485	-4.8482	60
744	England	Plant			Plant	0.710438					51.9476	-4.8534	60
745	England	Plant			Plant	0.707592					56.5524	-5.8839	60
746	England	Plant			Plant	0.708346					56.5432	-5.8325	60
747	England	Plant			Plant	0.70874					56.1937	-3.2488	60
748	England	Minerals	Soil		Soil exchangeable	0.70884					55.7414	-6.4716	60
749	England	Plant			Plant	0.711439					50.5637	-3.9555	60
750	England	Plant			Plant	0.709144					56.5808	-4.8885	60
751	England	Plant			Plant	0.709605					56.5723	-5.5813	60
752	England	Plant			Plant	0.711069					56.5614	-5.678	60
753	England	Plant			Plant	0.716722					57.1469	-3.658	60
754	England	Plant			Plant	0.726595					57.164	-3.687	60
755	England	Plant			Plant	0.714629					57.1762	-3.819	60
756	England	Plant			Plant	0.716189					56.454	-4.838	60
757	England	Minerals	Soil		Soil exchangeable	0.709446					59.9011	-1.3268	60
758	England	Minerals	Soil		Soil exchangeable	0.709454					59.9011	-1.3268	60
759	England	Plant			Plant	0.7102					58.9678	-3.2989	60
760	England	Plant			Plant	0.709421					57.2053	-5.9911	60
761	England	Plant			Plant	0.7105					58.2256	-6.955	60
762	England	Plant			Plant	0.710009					53.4105	-4.2971	60
763	England	Plant			Plant	0.710241					52.896	-4.654	60
764	England	Plant			Plant	0.710658					53.4162	-4.4416	60
765	England	Invertebrate	Shell	Snail	Shell	0.708531					53.4194	-4.4498	60
766	England	Plant			Plant	0.7103					57.5839	-1.868	60
767	England	Plant			Plant	0.710664					57.249	-2.086	60
768	England	Plant			Plant	0.7111					57.2472	-2.096	60
769	England	Plant			Plant	0.7115					57.047	-2.1511	60
770	England	Invertebrate	Shell	Snail	Shell	0.709005					54.4881	-0.6058	60
771	England	Invertebrate	Shell	Snail	Shell	0.708824					55.9142	-3.2492	60
772	England	Invertebrate	Shell	Snail	Shell	0.709775					53.8473	-1.7854	60
773	England	Invertebrate	Shell	Snail	Shell	0.709188					53.3309	-3.8556	60
774	England	Invertebrate	Shell	Snail	Shell	0.709425					50.0596	-5.1595	60
775	England	Invertebrate	Shell	Snail	Shell	0.708531					53.4194	-4.4498	60
776	England	Invertebrate	Shell	Snail	Shell	0.7092					51.609	-4.2372	60
777	England	Invertebrate	Shell	Snail	Shell	0.709436					51.6205	-4.2682	60
778	England	Invertebrate	Shell	Snail	Shell	0.708417					51.717	-1.3205	60
779	England	Invertebrate	Shell	Snail	Shell	0.709283					53.2418	-3.7321	60
780	England	Invertebrate	Shell	Snail	Shell	0.709702					51.2067	-2.6928	60
781	England	Invertebrate	Shell	Snail	Shell	0.709697					53.6815	-1.8313	60
782	England	Invertebrate	Shell	Snail	Shell	0.710443					53.6815	-1.8313	60
783	England	Invertebrate	Shell	Snail	Shell	0.710691					52.4157	-4.0845	60
784	England	Invertebrate	Shell	Snail	Shell	0.708954					51.4807	-0.2734	60
785	England	Invertebrate	Shell	Snail	Shell	0.709224					52.2928	-1.9584	60
786	England	Invertebrate	Shell	Snail	Shell	0.709175					53.7491	-2.0223	60
787	England	Invertebrate	Shell	Snail	Shell	0.709231					53.6596	-1.8815	60
788	England	Invertebrate	Shell	Snail	Shell	0.709415					51.6847	-0.5963	60
789	England	Invertebrate	Shell	Snail	Shell	0.708242					51.276	1.2632	60
790	England	Invertebrate	Shell	Snail	Shell	0.7083					51.276	1.2632	60
791	England	Invertebrate	Shell	Snail	Shell	0.708255					51.263	1.2921	60
792	England	Invertebrate	Shell	Snail	Shell	0.708036					51.263	1.2921	60
793	England	Invertebrate	Shell	Snail	Shell	0.708373					52.2027	0.1307	60
794	England	Invertebrate	Shell	Snail	Shell	0.708389					52.2411	0.0813	60
795	England	Invertebrate	Shell	Snail	Shell	0.707707					51.73	-0.8077	60
796	USA	Mammal	Rodent		Bone	0.70995					34.0578	-110.595	61
797	USA	Mammal	Rodent		Teeth	0.71076					34.0578	-110.595	61
798	USA	Mammal	Rodent		Bone	0.71144					34.0578	-110.595	61
799	USA	Mammal	Rodent		Bone	0.7109					33.9938	-110.289	61
800	USA	Mammal	Rodent		Bone	0.71172					34.0447	-110.485	61
801	USA	Mammal	Rodent		Bone	0.70883					34.0447	-110.485	61
802	USA	Mammal	Rodent		Bone	0.7109					33.847	-110.044	61
803	USA	Mammal	Rodent		Bone	0.71098					33.847	-110.044	61
804	USA	Mammal	Rodent	Field Mouse	Bone	0.70999					34.0744	-110.63	61
805	USA	Mammal	Rodent	Field Mouse	Teeth	0.71049					34.0744	-110.63	61
806	USA	Mammal	Rodent	Field Mouse	Bone	0.70981					34.0744	-110.63	61
807	USA	Mammal	Rodent	Field Mouse	Teeth	0.70983					34.0744	-110.63	61
808	USA	Mammal	Rodent	Field Mouse	Bone	0.70971					34.0744	-110.63	61
809	USA	Mammal	Rodent	Field Mouse	Teeth	0.70961					34.0744	-110.63	61
810	USA	Mammal	Rodent	Field Mouse	Bone	0.71047					34.0744	-110.63	61
811	USA	Mammal	Rodent	Field Mouse	Teeth	0.71006					34.0744	-110.63	61
812	USA	Mammal	Rodent	Field Mouse	Bone	0.71024					34.0744	-110.63	61
813	USA	Mammal	Rodent	Field Mouse	Teeth	0.70978					34.0744	-110.63	61
814	USA	Mammal	Rodent	white tailed jack rabbit	Bone	0.70894					44.95	-110.493	65
815	USA	Mammal	Rodent	white tailed jack rabbit	Teeth	0.70934					44.8943	-110.235	65
816	USA	Mammal	Rodent	yellow bellied marmot	Bone	0.71142					44.8943	-110.235	65
817	USA	Mammal	Rodent	yellow bellied marmot	Teeth	0.71114					44.8943	-110.235	65
818	USA	Mammal	Rodent	yellow bellied marmot	Bone	0.70701					44.8943	-110.235	65
819	USA	Mammal	Rodent	yellow bellied marmot	Teeth	0.7067					44.95	-110.493	65
820	USA	Mammal	Rodent	yellow bellied marmot	Teeth	0.70696					44.95	-110.493	65
821	USA	Mammal	Rodent	Snowshoe Hare	Teeth	0.70652					44.95	-110.493	65
822	USA	Mammal	Rodent	Snowshoe Hare	Teeth	0.70687					44.95	-110.493	65
823	USA	Mammal	Rodent	yellow bellied marmot	Teeth	0.71152					44.8943	-110.235	65
824	USA	Mammal	Rodent	yellow bellied marmot	Bone	0.71143					44.8943	-110.235	65
825	USA	Mammal	Rodent	yellow bellied marmot	Bone	0.71179					44.8943	-110.235	65
826	USA	Mammal	Rodent	yellow bellied marmot	Bone	0.71257					44.8943	-110.235	65
827	USA	Mammal	Rodent	yellow bellied marmot	Bone	0.71211					44.8943	-110.235	65
828	USA	Mammal	Rodent	yellow bellied marmot	Bone	0.71261					44.8943	-110.235	65
829	USA	Mammal	Rodent	yellow bellied marmot	Bone	0.71352					44.8943	-110.235	65
830	USA	Mammal	Rodent	yellow bellied marmot	Teeth	0.71286					44.8943	-110.235	65
831	USA	Mammal	Rodent	yellow bellied marmot	Teeth	0.71238					44.8943	-110.235	65
832	USA	Mammal	Rodent	yellow bellied marmot	Teeth	0.71313					44.8943	-110.235	65
833	USA	Mammal	Rodent	yellow bellied marmot	Teeth	0.71067					44.8943	-110.235	65
834	USA	Mammal	Rodent	yellow bellied marmot	Teeth	0.71307					44.8943	-110.235	65
835	USA	Mammal	Rodent	Rabbit	Teeth	0.70688					44.95	-110.493	65
836	USA	Mammal	Rodent	Rabbit	Teeth	0.70707					44.95	-110.493	65
837	USA	Mammal	Rodent	Rabbit	Teeth	0.70611					44.95	-110.493	65
838	USA	Mammal	Rodent	Rabbit	Teeth	0.70673					44.95	-110.493	65
839	USA	Mammal	Rodent	Rabbit	Teeth	0.70607					44.95	-110.493	65
840	USA	Mammal	Rodent	Rabbit	Teeth	0.70658					44.95	-110.493	65
841	USA	Mammal	Rodent	Rabbit	Teeth	0.70659					44.95	-110.493	65
842	USA	Mammal	Rodent	Rabbit	Teeth	0.70637					44.95	-110.493	65
843	USA	Mammal	Rodent	Rabbit	Teeth	0.70663					44.91	-110.493	65
844	USA	Mammal	Rodent	Rabbit	Teeth	0.70655					44.91	-110.493	65
845	USA	Mammal	Rodent	Rabbit	Teeth	0.70694					44.95	-110.493	65
846	USA	Mammal	Rodent	Rabbit	Teeth	0.70699					44.91	-110.493	65
847	USA	Mammal	Rodent	Rabbit	Teeth	0.70688					44.95	-110.493	65
848	USA	Mammal	Rodent	Rabbit	Teeth	0.70708					44.91	-110.493	65
849	USA	Mammal	Rodent	Northern Pocket Gopher	Bone	0.71203					44.8943	-110.235	65
850	USA	Mammal	Rodent	Northern Pocket Gopher	Bone	0.71108					44.8943	-110.235	65
851	USA	Mammal	Rodent	Northern Pocket Gopher	Bone	0.70668					44.91	-110.493	65
852	USA	Mammal	Rodent	Northern Pocket Gopher	Bone	0.71197					44.8943	-110.235	65
853	USA	Mammal	Rodent	Northern Pocket Gopher	Bone	0.70668					44.91	-110.493	65
854	USA	Mammal	Rodent		Bone	0.71175					44.8943	-110.235	65
855	USA	Mammal	Rodent		Bone	0.71086					44.8943	-110.235	65
856	USA	Mammal	Rodent		Bone	0.71148					44.8943	-110.235	65
857	USA	Mammal	Rodent		Teeth	0.70667					44.7077	-110.493	65
858	USA	Mammal	Rodent		Teeth	0.70661					44.7077	-110.493	65
859	USA	Mammal	Rodent		Teeth	0.80651					44.7077	-110.493	65
860	USA	Mammal	Rodent		Teeth	0.70698					44.7077	-110.493	65
861	USA	Mammal	Rodent		Teeth	0.70681					44.7077	-110.493	65
862	USA	Mammal	Rodent		Teeth	0.70839					44.4298	-110.588	65
863	USA	Mammal	Rodent		Teeth	0.70912					44.4298	-110.588	65
864	USA	Mammal	Rodent		Teeth	0.71034					44.4298	-110.588	65
865	USA	Mammal	Rodent		Teeth	0.70827					44.4298	-110.588	65
866	USA	Mammal	Rodent		Teeth	0.71164					44.4298	-110.588	65
867	USA	Mammal	Rodent		Teeth	0.7069					44.4298	-110.588	65
868	USA	Mammal	Rodent		Teeth	0.70806					44.4298	-110.588	65
869	USA	Mammal	Rodent		Teeth	0.70782					44.4298	-110.588	65
870	USA	Mammal	Rodent		Teeth	0.70738					44.4298	-110.588	65
871	USA	Mammal	Rodent		Teeth	0.70815					44.4298	-110.588	65
872	USA	Mammal	Rodent		Teeth	0.70728					44.4298	-110.588	65
873	USA	Mammal	Rodent		Teeth	0.70756					44.4298	-110.588	65
874	USA	Mammal	Rodent		Teeth	0.70801					44.4298	-110.588	65
875	USA	Mammal	Rodent	Porcupine	Teeth	0.7094					40.9536	-83.397	104
876	USA	Mammal	Rodent	Porcupine	Teeth	0.71023					40.9536	-83.397	104
877	USA	Mammal	Rodent	Porcupine	Teeth	0.7098					40.9536	-83.397	104
878	USA	Mammal	Rodent	Porcupine	Teeth	0.71038					40.9536	-83.397	104
879	Denmark	Mammal	Rodent	Rodent	Bone	0.70732				1e-05	56.8432	8.37477	105
880	Denmark	Mammal	Rodent	Rodent	Bone	0.70756				1e-05	56.472	8.96591	105
881	Denmark	Mammal	Rodent	Rodent	Bone	0.70824				1e-05	55.7672	9.03023	105
882	Denmark	Mammal	Rodent	Rodent	Bone	0.70776				1e-05	55.169	9.3818	105
883	Denmark	Mammal	Rodent	Rodent	Teeth	0.70817				1e-05	56.4656	9.09271	105
884	Denmark	Mammal	Rodent	Rodent	Bone	0.708				1e-05	56.4656	9.09271	105
885	Denmark	Mammal	Rodent	Rodent	Bone	0.7077				1e-05	56.9851	8.70737	105
886	Denmark	Mammal	Rodent	Rodent	Bone	0.70775				1e-05	56.9851	8.70737	105
887	Denmark	Mammal	Rodent	Rodent	Bone	0.70977				1e-05	57.4415	10.5213	105
888	Denmark	Mammal	Rodent	Rodent	Bone	0.70985				1e-05	57.4415	10.5213	105
889	Denmark	Mammal	Rodent	Rodent	Bone	0.70915				1e-05	55.2495	9.30196	105
890	Denmark	Mammal	Rodent	Rodent	Bone	0.70988				1e-05	55.2495	9.30196	105
891	Denmark	Mammal	Rodent	Rodent	Bone	0.70777				1e-05	56.4625	10.8678	105
892	Denmark	Mammal	Rodent	Rodent	Bone	0.70717				1e-05	56.4625	10.8678	105
893	Denmark	Mammal	Rodent	Rodent	Bone	0.70743				1e-05	55.3098	8.77515	105
894	Denmark	Mammal	Rodent	Rodent	Bone	0.70837				1e-05	55.3098	8.77515	105
895	Denmark	Mammal	Rodent	Rodent	Bone	0.70858				1e-05	57.2483	9.99718	105
896	Denmark	Mammal	Rodent	Rodent	Bone	0.7091				1e-05	57.2483	9.99718	105
897	Denmark	Mammal	Rodent	Rodent	Bone	0.70828				1e-05	54.9319	9.95481	105
898	Denmark	Mammal	Rodent	Rodent	Bone	0.70804				1e-05	54.9319	9.95481	105
899	Denmark	Mammal	Rodent	Rodent	Bone	0.70854				1e-05	56.3005	10.6874	105
900	Denmark	Mammal	Rodent	Rodent	Bone	0.7083				1e-05	56.3005	10.6874	105
901	Denmark	Mammal	Rodent	Rodent	Bone	0.70869				1e-05	55.2279	8.71565	105
902	Denmark	Mammal	Rodent	Rodent	Bone	0.70828				1e-05	55.2279	8.71565	105
903	Denmark	Mammal	Rodent	Rodent	Bone	0.70772				1e-05	57.1084	10.0272	105
904	Denmark	Mammal	Rodent	Rodent	Bone	0.70942				1e-05	57.1084	10.0272	105
905	Denmark	Mammal	Rodent	Rodent	Bone	0.7091				1e-05	57.1663	10.1478	105
906	Denmark	Mammal	Rodent	Rodent	Bone	0.70825				1e-05	57.0965	9.52216	105
907	Denmark	Mammal	Rodent	Rodent	Bone	0.70831				1e-05	57.0965	9.52216	105
908	Denmark	Mammal	Rodent	Rodent	Bone	0.70843				1e-05	56.764	9.65089	105
909	Denmark	Mammal	Rodent	Rodent	Bone	0.70798				1e-05	56.764	9.65089	105
910	Denmark	Mammal	Rodent	Rodent	Bone	0.70802				1e-05	56.5691	10.1269	105
911	Denmark	Mammal	Rodent	Rodent	Bone	0.70936				1e-05	56.5691	10.1269	105
912	Denmark	Mammal	Rodent	Rodent	Bone	0.70917				1e-05	54.9015	8.75311	105
913	Denmark	Mammal	Rodent	Rodent	Bone	0.70927				1e-05	54.9015	8.75311	105
914	Denmark	Mammal	Rodent	Rodent	Bone	0.70932				1e-05	56.7956	8.85744	105
915	Denmark	Mammal	Rodent	Rodent	Bone	0.70869				1e-05	56.7956	8.85744	105
916	Denmark	Mammal	Rodent	Rodent	Teeth	0.70821				1e-05	55.4839	10.2552	105
917	Denmark	Mammal	Rodent	Rodent	Bone	0.70955				1e-05	55.4839	10.2552	105
918	Denmark	Mammal	Rodent	Rodent	Bone	0.70757				1e-05	55.1042	10.2287	105
919	Denmark	Mammal	Rodent	Rodent	Bone	0.70976				1e-05	55.1042	10.2287	105
920	Denmark	Mammal	Rodent	Rodent	Bone	0.70915				1e-05	54.9488	11.4233	105
921	Denmark	Mammal	Rodent	Rodent	Bone	0.70911				1e-05	54.9488	11.4233	105
922	Denmark	Mammal	Rodent	Rodent	Bone	0.70967				1e-05	54.8883	12.036	105
923	Denmark	Mammal	Rodent	Rodent	Bone	0.70972				1e-05	54.8883	12.036	105
924	Denmark	Invertebrate	Shell	Snail	Shell	0.70899				f	55.616	11.9425	105
925	Belize	Invertebrate	terrestial shell		Shell	0.707572					17.2977	-88.8057	106
926	Belize	Invertebrate	land snail shell		Shell	0.70763					16.7615	-89.1224	106
927	Belize	Reptile	iguana (iguanidae)		Teeth	0.707712					16.8388	-89.0578	106
928	Belize	Invertebrate	terrestial shell		Shell	0.708208					17.1036	-89.105	106
929	Belize	Amphibian	toad (Bufonidae)		Bone	0.708219					17.2271	-88.8333	106
930	Belize	Invertebrate	land snail shell		Shell	0.708252					17.3628	-88.9914	106
931	Belize	Reptile	lizard bone		Bone	0.708342					17.0199	-89.0964	106
932	Belize	Invertebrate	land snail shell		Shell	0.708366					17.1786	-88.677	106
933	Belize	Reptile	snake bone		Bone	0.70838					17.2249	-88.8953	106
934	Belize	Reptile	iguana (iguanidae)		Teeth	0.708477					17.0869	-89.1416	106
935	Belize	Amphibian	toad (Bufonidae)		Bone	0.708527					17.1819	-89.0233	106
936	Belize	Invertebrate	land snail shell		Shell	0.708629					17.0995	-89.1303	106
937	Belize	Mammal	rodent	armadillo bone	Bone	0.708719					17.0869	-89.1416	106
938	Belize	Mammal	rodent	rabbit (Sylvilagus)	Bone	0.70882					17.2977	-88.8057	106
939	Belize	Reptile	iguana (iguanidae)		Teeth	0.708912					17.5599	-88.2912	106
940	Belize	Invertebrate	land snail shell		Shell	0.708942					17.1045	-89.09	106
941	Belize	Invertebrate	land snail shell		Shell	0.710373					17.1037	-89.0869	106
942	Belize	Invertebrate	land snail shell		Shell	0.710653					17.004	-89.0561	106
943	Belize	Invertebrate	land snail shell		Shell	0.711136					17.1737	-88.6841	106
944	Belize	Plant	Seed		Plant	0.71517					17.0559	-88.5803	106
945	Belize	Amphibian	toad (Bufonidae)		Bone	0.716212					17.0489	-88.9482	106
946	Belize	Amphibian	toad (Bufonidae)		Bone	0.724951					16.9924	-88.9689	106
947	Belize	Plant	Seed	Pine cone	Plant	0.72552					16.9922	-88.9385	106
948	Belize	Invertebrate	terrestial shell		Shell	0.707394					16.72	-92.6363	106
949	Belize	Invertebrate	terrestial shell		Shell	0.707651					16.72	-92.6363	106
950	Belize	Invertebrate	terrestial shell		Shell	0.707747					16.72	-92.6363	106
951	Belize	Invertebrate	land snail shell		Shell	0.707201					16.5011	-93.3633	106
952	Belize	Invertebrate	land snail shell		Shell	0.708188					16.9208	-90.9767	106
953	Mexico	Invertebrate	terrestial shell		Shell	0.7051					14.9185	-92.484	106
954	USA	Minerals	Soil		Soil exchangeable	0.7305					35.8313	-105.688	113
955	USA	Minerals	Soil		Soil exchangeable	0.733					35.8313	-105.688	113
956	USA	Plant	Tree	Spruce	Plant	0.7138			0.0004		35.6945	-105.672	114
957	USA	Plant	Tree	Lichen	Plant	0.7141			0.0004		35.6945	-105.672	114
958	USA	Plant	Tree		Plant	0.7115			0.0002		35.6945	-105.672	114
959	USA	Plant	Tree		Plant	0.7142			0.0002		35.6945	-105.672	114
960	USA	Plant	Tree	Spruce	Plant	0.7122			0.0003		35.6945	-105.672	114
961	USA	Minerals	Soil		Soil exchangeable	0.7138			0.0005		35.6945	-105.672	114
962	USA	Plant	Tree	Aspen	Plant	0.7197			0.0002		35.6945	-105.672	114
963	USA	Minerals	Soil		Soil exchangeable	0.7131			0.0003		35.6945	-105.672	114
964	USA	Invertebrate	Shell		Shell	0.71014			1.6e-05		35.5898	-110.043	115
965	USA	Invertebrate	Shell		Shell	0.710379			2.3e-05		35.5898	-110.043	115
966	USA	Invertebrate	Shell		Shell	0.710328			1.4e-05		35.5898	-110.043	115
967	Israel	Plant	Shrub	Non-ligneous	Plant	0.707799					32.5206	35.3122	120
968	Israel	Plant	Shrub	Non-ligneous	Plant	0.707835					32.5205	35.3123	120
969	Israel	Plant	Shrub	Non-ligneous	Plant	0.707925					32.5205	35.3122	120
970	Israel	Plant	Shrub	Non-ligneous	Plant	0.708052					32.521	35.3009	120
971	Israel	Plant	Shrub	Non-ligneous	Plant	0.70791					32.5212	35.3008	120
972	Israel	Plant	Shrub	Non-ligneous	Plant	0.708303					32.523	35.2843	120
973	Israel	Plant	Shrub	Non-ligneous	Plant	0.707762					32.5228	35.2845	120
974	Israel	Plant	Shrub	Non-ligneous	Plant	0.708887					32.5216	35.2812	120
975	Israel	Plant	Shrub	Non-ligneous	Plant	0.709091					32.5216	35.2809	120
976	Israel	Plant	Shrub	Non-ligneous	Plant	0.709181					32.5215	35.281	120
977	Israel	Plant	Shrub	Non-ligneous	Plant	0.708503					32.5315	35.2919	120
978	Israel	Plant	Shrub	Non-ligneous	Plant	0.708279					32.5315	35.2918	120
979	Israel	Plant	Shrub	Non-ligneous	Plant	0.707822					32.5233	35.2943	120
980	Israel	Plant	Shrub	Non-ligneous	Plant	0.707466					32.5233	35.2943	120
981	Israel	Plant	Shrub	Non-ligneous	Plant	0.707581					32.5233	35.2942	120
982	Israel	Plant	Shrub	Non-ligneous	Plant	0.706036					33.0706	35.3856	120
983	Israel	Plant	Shrub	Non-ligneous	Plant	0.705794					33.0703	35.3857	120
984	Israel	Plant	Shrub	Non-ligneous	Plant	0.706609					33.0705	35.3858	120
985	Israel	Plant	Shrub	Non-ligneous	Plant	0.705648					33.0813	35.4107	120
986	Israel	Plant	Shrub	Non-ligneous	Plant	0.706333					33.0814	35.4108	120
987	Israel	Plant	Shrub	Non-ligneous	Plant	0.706206					33.0823	35.4405	120
988	Israel	Plant	Shrub	Non-ligneous	Plant	0.705777					33.0824	35.4405	120
989	Israel	Plant	Shrub	Non-ligneous	Plant	0.705449					33.0823	35.4409	120
990	Israel	Plant	Shrub	Non-ligneous	Plant	0.705945					33.0807	35.4606	120
991	Israel	Plant	Shrub	Non-ligneous	Plant	0.706151					33.0808	35.4606	120
992	Israel	Plant	Shrub	Non-ligneous	Plant	0.706307					33.0808	35.4605	120
993	Israel	Plant	Shrub	Non-ligneous	Plant	0.704728					33.0741	35.4706	120
994	Israel	Plant	Shrub	Non-ligneous	Plant	0.704783					33.0743	35.4706	120
995	Israel	Plant	Shrub	Non-ligneous	Plant	0.708367					32.5346	35.1617	120
996	Israel	Plant	Shrub	Non-ligneous	Plant	0.708568					32.5348	35.1618	120
997	Israel	Plant	Shrub	Non-ligneous	Plant	0.708792					32.5348	35.1619	120
998	Israel	Plant	Shrub	Non-ligneous	Plant	0.708633					32.5335	35.1704	120
999	Israel	Plant	Shrub	Non-ligneous	Plant	0.70857					32.5336	35.1706	120
1000	Israel	Plant	Shrub	Non-ligneous	Plant	0.708487					32.5337	35.1706	120
1001	Israel	Plant	Shrub	Non-ligneous	Plant	0.70859					32.5532	35.126	120
1002	Israel	Plant	Shrub	Non-ligneous	Plant	0.708397					32.5531	35.13	120
1003	Israel	Plant	Shrub	Non-ligneous	Plant	0.708543					32.5532	35.1257	120
1004	Israel	Plant	Shrub	Non-ligneous	Plant	0.708567					32.5517	35.1337	120
1005	Israel	Plant	Shrub	Non-ligneous	Plant	0.708457					32.5516	35.1337	120
1006	Israel	Plant	Shrub	Non-ligneous	Plant	0.708804					32.5517	35.1335	120
1007	Israel	Plant	Shrub	Non-ligneous	Plant	0.708569					32.5458	35.1306	120
1008	Israel	Plant	Shrub	Non-ligneous	Plant	0.708647					32.5457	35.1306	120
1009	Israel	Plant	Shrub	Non-ligneous	Plant	0.708647					32.5457	35.1305	120
1010	Israel	Plant	Shrub	Non-ligneous	Plant	0.708596					32.5456	35.095	120
1011	Israel	Plant	Shrub	Non-ligneous	Plant	0.708739					32.5455	35.0949	120
1012	Israel	Plant	Shrub	Non-ligneous	Plant	0.708186					32.5455	35.0949	120
1013	Israel	Plant	Shrub	Non-ligneous	Plant	0.708167					32.5451	35.0925	120
1014	Israel	Plant	Shrub	Non-ligneous	Plant	0.708231					32.5451	35.0926	120
1015	Israel	Plant	Shrub	Non-ligneous	Plant	0.70865					32.5527	35.095	120
1016	Israel	Plant	Shrub	Non-ligneous	Plant	0.708502					32.5525	35.0951	120
1017	Israel	Plant	Shrub	Non-ligneous	Plant	0.708783					32.5525	35.0951	120
1018	Israel	Plant	Shrub	Non-ligneous	Plant	0.708704					32.5758	35.0901	120
1019	Israel	Plant	Shrub	Non-ligneous	Plant	0.708786					32.5758	35.0902	120
1020	Israel	Plant	Shrub	Non-ligneous	Plant	0.708421					32.5758	35.0904	120
1021	Israel	Plant	Shrub	Non-ligneous	Plant	0.708455					32.5726	35.2109	120
1022	Israel	Plant	Shrub	Non-ligneous	Plant	0.708718					32.5728	35.2109	120
1023	Israel	Plant	Shrub	Non-ligneous	Plant	0.708557					32.5744	35.2131	120
1024	Israel	Plant	Shrub	Non-ligneous	Plant	0.708741					32.5744	35.2133	120
1025	Israel	Plant	Shrub	Non-ligneous	Plant	0.708593					32.5743	35.2135	120
1026	Israel	Plant	Shrub	Non-ligneous	Plant	0.708491					32.5615	35.2509	120
1027	Israel	Plant	Shrub	Non-ligneous	Plant	0.708531					32.5615	35.2509	120
1028	Israel	Plant	Shrub	Non-ligneous	Plant	0.707971					32.5631	35.2336	120
1029	Israel	Plant	Shrub	Non-ligneous	Plant	0.707993					32.5631	35.2335	120
1030	Israel	Plant	Shrub	Non-ligneous	Plant	0.708012					32.563	35.2335	120
1031	Israel	Plant	Shrub	Non-ligneous	Plant	0.708194					32.5622	35.2432	120
1032	Israel	Plant	Shrub	Non-ligneous	Plant	0.708631					32.5622	35.2431	120
1033	Israel	Plant	Shrub	Non-ligneous	Plant	0.70828					32.5622	35.2431	120
1034	Israel	Plant	Shrub	Non-ligneous	Plant	0.708234					32.3309	34.5807	120
1035	Israel	Plant	Shrub	Non-ligneous	Plant	0.70829					32.3309	34.5807	120
1036	Israel	Plant	Shrub	Non-ligneous	Plant	0.708332					32.3311	34.5808	120
1037	Israel	Plant	Shrub	Non-ligneous	Plant	0.708228					32.323	34.5849	120
1038	Israel	Plant	Shrub	Non-ligneous	Plant	0.708338					32.323	34.5849	120
1039	Israel	Plant	Shrub	Non-ligneous	Plant	0.708476					32.3231	34.5849	120
1040	Israel	Plant	Shrub	Non-ligneous	Plant	0.706146					32.3953	35.2519	120
1041	Israel	Plant	Shrub	Non-ligneous	Plant	0.706168					32.3951	35.2523	120
1042	Israel	Plant	Shrub	Non-ligneous	Plant	0.706212					32.3956	35.2516	120
1043	Israel	Plant	Shrub	Non-ligneous	Plant	0.708395					32.4235	35.2426	120
1044	Israel	Plant	Shrub	Non-ligneous	Plant	0.708438					32.4236	35.2425	120
1045	Israel	Plant	Shrub	Non-ligneous	Plant	0.70872					32.4236	35.2425	120
1046	Israel	Plant	Shrub	Non-ligneous	Plant	0.708216					32.4204	35.1303	120
1047	Israel	Plant	Shrub	Non-ligneous	Plant	0.708272					32.4204	35.1304	120
1048	Israel	Plant	Shrub	Non-ligneous	Plant	0.708457					32.4203	35.1304	120
1049	Israel	Plant	Shrub	Non-ligneous	Plant	0.707922					32.5455	35.2846	120
1050	Israel	Plant	Shrub	Non-ligneous	Plant	0.708059					32.5456	35.2846	120
1051	Israel	Plant	Shrub	Non-ligneous	Plant	0.707987					32.5456	35.2847	120
1052	Israel	Plant	Shrub	Non-ligneous	Plant	0.708297					32.5705	35.3127	120
1053	Israel	Plant	Shrub	Non-ligneous	Plant	0.708797					32.5706	35.3126	120
1054	Israel	Plant	Shrub	Non-ligneous	Plant	0.70824					32.5709	35.3129	120
1055	Israel	Plant	Shrub	Non-ligneous	Plant	0.708307					33.0012	35.2826	120
1056	Israel	Plant	Shrub	Non-ligneous	Plant	0.707912					33.0011	35.2826	120
1057	Israel	Plant	Shrub	Non-ligneous	Plant	0.709034					32.3404	34.5508	120
1058	Israel	Plant	Shrub	Non-ligneous	Plant	0.708998					32.3403	34.5508	120
1059	Israel	Plant	Shrub	Non-ligneous	Plant	0.709017					32.3403	34.5508	120
1060	Israel	Plant	Shrub	Non-ligneous	Plant	0.7088					32.334	34.5606	120
1061	Israel	Plant	Shrub	Non-ligneous	Plant	0.708805					32.334	34.5606	120
1062	Israel	Plant	Shrub	Non-ligneous	Plant	0.708787					32.334	34.5607	120
1063	Israel	Plant	Shrub	Non-ligneous	Plant	0.708544					32.3319	34.5714	120
1064	Israel	Plant	Shrub	Non-ligneous	Plant	0.70855					32.3318	34.5715	120
1065	Israel	Plant	Shrub	Non-ligneous	Plant	0.708544					32.3319	34.5718	120
1066	Israel	Plant	Tree	Ligneous	Plant	0.706835					32.5206	35.3122	120
1067	Israel	Plant	Tree	Ligneous	Plant	0.707787					32.5205	35.3123	120
1068	Israel	Plant	Tree	Ligneous	Plant	0.706487					32.5205	35.3122	120
1069	Israel	Plant	Tree	Ligneous	Plant	0.707889					32.521	35.3009	120
1070	Israel	Plant	Tree	Ligneous	Plant	0.708205					32.5223	35.284	120
1071	Israel	Plant	Tree	Ligneous	Plant	0.707205					32.523	35.2843	120
1072	Israel	Plant	Tree	Ligneous	Plant	0.707124					32.5228	35.2845	120
1073	Israel	Plant	Tree	Ligneous	Plant	0.708707					32.5216	35.2812	120
1074	Israel	Plant	Tree	Ligneous	Plant	0.708846					32.5216	35.2809	120
1075	Israel	Plant	Tree	Ligneous	Plant	0.708377					32.5315	35.2921	120
1076	Israel	Plant	Tree	Ligneous	Plant	0.708326					32.5315	35.2919	120
1077	Israel	Plant	Tree	Ligneous	Plant	0.708374					32.5315	35.2918	120
1078	Israel	Plant	Tree	Ligneous	Plant	0.706583					32.5233	35.2943	120
1079	Israel	Plant	Tree	Ligneous	Plant	0.70652					32.5233	35.2942	120
1080	Israel	Plant	Tree	Ligneous	Plant	0.705984					33.0706	35.3856	120
1081	Israel	Plant	Tree	Ligneous	Plant	0.705943					33.0703	35.3857	120
1082	Israel	Plant	Tree	Ligneous	Plant	0.705936					33.0705	35.3858	120
1083	Israel	Plant	Tree	Ligneous	Plant	0.705784					33.0813	35.4107	120
1084	Israel	Plant	Tree	Ligneous	Plant	0.706119					33.0814	35.4108	120
1085	Israel	Plant	Tree	Ligneous	Plant	0.706605					33.0823	35.4405	120
1086	Israel	Plant	Tree	Ligneous	Plant	0.705588					33.0824	35.4405	120
1087	Israel	Plant	Tree	Ligneous	Plant	0.704936					33.0823	35.4409	120
1088	Israel	Plant	Tree	Ligneous	Plant	0.70485					33.0807	35.4606	120
1089	Israel	Plant	Tree	Ligneous	Plant	0.705286					33.0808	35.4606	120
1090	Israel	Plant	Tree	Ligneous	Plant	0.705124					33.0808	35.4605	120
1091	Israel	Plant	Tree	Ligneous	Plant	0.704558					33.0741	35.4706	120
1092	Israel	Plant	Tree	Ligneous	Plant	0.704811					33.0741	35.4706	120
1093	Israel	Plant	Tree	Ligneous	Plant	0.704637					33.0743	35.4706	120
1094	Israel	Plant	Tree	Ligneous	Plant	0.708661					32.5346	35.1617	120
1095	Israel	Plant	Tree	Ligneous	Plant	0.708685					32.5348	35.1618	120
1096	Israel	Plant	Tree	Ligneous	Plant	0.708644					32.5348	35.1619	120
1097	Israel	Plant	Tree	Ligneous	Plant	0.70843					32.5335	35.1704	120
1098	Israel	Plant	Tree	Ligneous	Plant	0.70869					32.5336	35.1706	120
1099	Israel	Plant	Tree	Ligneous	Plant	0.708483					32.5337	35.1706	120
1100	Israel	Plant	Tree	Ligneous	Plant	0.708486					32.5532	35.126	120
1101	Israel	Plant	Tree	Ligneous	Plant	0.708468					32.5531	35.13	120
1102	Israel	Plant	Tree	Ligneous	Plant	0.708483					32.5532	35.1257	120
1103	Israel	Plant	Tree	Ligneous	Plant	0.708774					32.5517	35.1337	120
1104	Israel	Plant	Tree	Ligneous	Plant	0.708605					32.5516	35.1337	120
1105	Israel	Plant	Tree	Ligneous	Plant	0.708442					32.5517	35.1335	120
1106	Israel	Plant	Tree	Ligneous	Plant	0.708385					32.5458	35.1306	120
1107	Israel	Plant	Tree	Ligneous	Plant	0.708584					32.5457	35.1306	120
1108	Israel	Plant	Tree	Ligneous	Plant	0.708911					32.5457	35.1305	120
1109	Israel	Plant	Tree	Ligneous	Plant	0.708619					32.5456	35.095	120
1110	Israel	Plant	Tree	Ligneous	Plant	0.708662					32.5455	35.0949	120
1111	Israel	Plant	Tree	Ligneous	Plant	0.708078					32.5455	35.0949	120
1112	Israel	Plant	Tree	Ligneous	Plant	0.708514					32.5451	35.0925	120
1113	Israel	Plant	Tree	Ligneous	Plant	0.70842					32.5451	35.0927	120
1114	Israel	Plant	Tree	Ligneous	Plant	0.708741					32.5527	35.095	120
1115	Israel	Plant	Tree	Ligneous	Plant	0.708774					32.5525	35.0951	120
1116	Israel	Plant	Tree	Ligneous	Plant	0.708737					32.5525	35.0951	120
1117	Israel	Plant	Tree	Ligneous	Plant	0.708667					32.5758	35.0901	120
1118	Israel	Plant	Tree	Ligneous	Plant	0.708274					32.5758	35.0902	120
1119	Israel	Plant	Tree	Ligneous	Plant	0.708274					32.5758	35.0904	120
1120	Israel	Plant	Tree	Ligneous	Plant	0.708838					32.5727	35.2109	120
1121	Israel	Plant	Tree	Ligneous	Plant	0.708701					32.5728	35.2109	120
1122	Israel	Plant	Tree	Ligneous	Plant	0.708823					32.5744	35.2131	120
1123	Israel	Plant	Tree	Ligneous	Plant	0.70821					32.5744	35.2133	120
1124	Israel	Plant	Tree	Ligneous	Plant	0.708715					32.5743	35.2135	120
1125	Israel	Plant	Tree	Ligneous	Plant	0.709095					32.5615	35.2509	120
1126	Israel	Plant	Tree	Ligneous	Plant	0.708579					32.5615	35.2509	120
1127	Israel	Plant	Tree	Ligneous	Plant	0.708323					32.5631	35.2336	120
1128	Israel	Plant	Tree	Ligneous	Plant	0.708272					32.5631	35.2335	120
1129	Israel	Plant	Tree	Ligneous	Plant	0.708281					32.563	35.2335	120
1130	Israel	Plant	Tree	Ligneous	Plant	0.707989					32.5622	35.2432	120
1131	Israel	Plant	Tree	Ligneous	Plant	0.708035					32.5622	35.2431	120
1132	Israel	Plant	Tree	Ligneous	Plant	0.707959					32.5622	35.2431	120
1133	Israel	Plant	Tree	Ligneous	Plant	0.708513					32.3309	34.5807	120
1134	Israel	Plant	Tree	Ligneous	Plant	0.70833					32.3309	34.5807	120
1135	Israel	Plant	Tree	Ligneous	Plant	0.708384					32.3311	34.5808	120
1136	Israel	Plant	Tree	Ligneous	Plant	0.708308					32.323	34.5849	120
1137	Israel	Plant	Tree	Ligneous	Plant	0.708155					32.323	34.5849	120
1138	Israel	Plant	Tree	Ligneous	Plant	0.708254					32.3231	34.5849	120
1139	Israel	Plant	Tree	Ligneous	Plant	0.705861					32.3953	35.2519	120
1140	Israel	Plant	Tree	Ligneous	Plant	0.705814					32.3951	35.2523	120
1141	Israel	Plant	Tree	Ligneous	Plant	0.706008					32.3956	35.2516	120
1142	Israel	Plant	Tree	Ligneous	Plant	0.708506					32.4235	35.2426	120
1143	Israel	Plant	Tree	Ligneous	Plant	0.708513					32.4236	35.2425	120
1144	Israel	Plant	Tree	Ligneous	Plant	0.708429					32.4236	35.2425	120
1145	Israel	Plant	Tree	Ligneous	Plant	0.708219					32.4204	35.1303	120
1146	Israel	Plant	Tree	Ligneous	Plant	0.708289					32.4204	35.1304	120
1147	Israel	Plant	Tree	Ligneous	Plant	0.708284					32.4203	35.1304	120
1148	Israel	Plant	Tree	Ligneous	Plant	0.707961					32.5455	35.2846	120
1149	Israel	Plant	Tree	Ligneous	Plant	0.707935					32.5456	35.2846	120
1150	Israel	Plant	Tree	Ligneous	Plant	0.708016					32.5456	35.2847	120
1151	Israel	Plant	Tree	Ligneous	Plant	0.708312					32.5705	35.3127	120
1152	Israel	Plant	Tree	Ligneous	Plant	0.70874					32.5706	35.3126	120
1153	Israel	Plant	Tree	Ligneous	Plant	0.709068					32.5709	35.3129	120
1154	Israel	Plant	Tree	Ligneous	Plant	0.707927					33.0012	35.2826	120
1155	Israel	Plant	Tree	Ligneous	Plant	0.708314					33.0012	35.2827	120
1156	Israel	Plant	Tree	Ligneous	Plant	0.707927					33.0011	35.2826	120
1157	Israel	Plant	Tree	Ligneous	Plant	0.709022					32.3404	34.5508	120
1158	Israel	Plant	Tree	Ligneous	Plant	0.708992					32.3403	34.5508	120
1159	Israel	Plant	Tree	Ligneous	Plant	0.709027					32.3403	34.5508	120
1160	Israel	Plant	Tree	Ligneous	Plant	0.708824					32.334	34.5606	120
1161	Israel	Plant	Tree	Ligneous	Plant	0.708818					32.334	34.5606	120
1162	Israel	Plant	Tree	Ligneous	Plant	0.708757					32.334	34.5607	120
1163	Israel	Plant	Tree	Ligneous	Plant	0.708447					32.3319	34.5714	120
1164	Israel	Plant	Tree	Ligneous	Plant	0.70838					32.3318	34.5715	120
1165	Israel	Plant	Tree	Ligneous	Plant	0.708342					32.3319	34.5718	120
1166	Israel	Invertebrate	Insects		Insects	0.70792					32.5205	35.3123	120
1167	Israel	Invertebrate	Insects		Insects	0.707521					32.5233	35.2943	120
1168	Israel	Invertebrate	Insects		Insects	0.70494					33.0743	35.4706	120
1169	Israel	Invertebrate	Insects		Insects	0.70836					32.5455	35.0949	120
1170	Israel	Invertebrate	Insects		Insects	0.708761					33.0011	35.2826	120
1171	USA	Mammal	Rodent	Muskrat	Bone	0.71134					41.1695	-87.5361	121
1172	USA	Mammal	Rodent	Muskrat	Bone	0.71139					41.1695	-87.5361	121
1173	USA	Mammal	Rodent	Muskrat	Teeth	0.71036					41.1695	-87.5361	121
1174	USA	Mammal	Rodent	Muskrat	Bone	0.71161					41.1695	-87.5361	121
1175	USA	Mammal	Rodent	Muskrat	Teeth	0.7109					41.1695	-87.5361	121
1176	Guatemala	Plant			Plant	0.70895					21.09	-89.6	122
1177	Guatemala	Minerals	Soil		Soil exchangeable	0.70912					21.09	-89.6	122
1178	Guatemala	Plant			Plant	0.70847					20.65	-87.65	122
1179	Guatemala	Plant			Plant	0.70877					20.59	-90.02	122
1180	Guatemala	Minerals	Soil		Soil exchangeable	0.70856					20.59	-90.02	122
1181	Guatemala	Plant			Plant	0.7087					20.52	-87.65	122
1182	Guatemala	Minerals	Soil		Soil exchangeable	0.70888					20.52	-87.65	122
1183	Guatemala	Plant			Plant	0.7091					20.27	-89.44	122
1184	Guatemala	Minerals	Soil		Soil exchangeable	0.70921					20.27	-89.44	122
1185	Guatemala	Invertebrate	Shell		Shell	0.7078					17.49	-92.05	122
1186	Guatemala	Plant			Plant	0.70798					17.4	-89.64	122
1187	Guatemala	Plant			Plant	0.70784					17.23	-89.6	122
1188	Guatemala	Plant			Plant	0.70791					17.17	-89.06	122
1189	Guatemala	Plant			Plant	0.70792					17.17	-89.06	122
1190	Guatemala	Minerals	Soil		Soil exchangeable	0.70797					17.17	-89.06	122
1191	Guatemala	Plant			Plant	0.70783					17.06	-89.4	122
1192	Guatemala	Minerals	Soil		Soil exchangeable	0.70809					17.06	-89.4	122
1193	Guatemala	Plant			Plant	0.70757					16.98	-89.68	122
1194	Guatemala	Plant			Plant	0.70756					16.98	-89.68	122
1195	Guatemala	Minerals	Soil		Soil exchangeable	0.70775					16.98	-89.68	122
1196	Guatemala	Plant			Plant	0.70791					16.63	-89.6	122
1197	Guatemala	Plant			Plant	0.70777					16.39	-89.44	122
1198	Guatemala	Plant			Plant	0.7078					16.36	-90.11	122
1199	Guatemala	Plant			Plant	0.70764					16.15	-89.4	122
1200	Guatemala	Plant			Plant	0.70745					15.95	-89.24	122
1201	Guatemala	Plant			Plant	0.7075					15.88	-90.19	122
1202	Guatemala	Plant			Plant	0.7079					15.73	-89.08	122
1203	Guatemala	Plant			Plant	0.70767					15.68	-90.41	122
1204	Guatemala	Plant			Plant	0.70782					15.54	-88.84	122
1205	Guatemala	Plant			Plant	0.7078					15.36	-90.72	122
1206	Guatemala	Plant			Plant	0.70726					15.34	-91.03	122
1207	Guatemala	Plant			Plant	0.7063					15.31	-91.06	122
1208	Guatemala	Plant			Plant	0.70727					15.28	-89.07	122
1209	Guatemala	Plant			Plant	0.70743					15.27	-91.12	122
1210	Guatemala	Plant			Plant	0.70631					15.27	-91.12	122
1211	Guatemala	Plant			Plant	0.70793					15.24	-91.15	122
1212	Guatemala	Plant			Plant	0.70655					15.15	-89.33	122
1213	Guatemala	Plant			Plant	0.70621					15.03	-89.59	122
1214	Guatemala	Plant			Plant	0.70431					14.97	-91.11	122
1215	Guatemala	Plant			Plant	0.70604					14.92	-89.97	122
1216	Guatemala	Plant			Plant	0.70461					14.85	-89.52	122
1217	Guatemala	Plant			Plant	0.72017					14.84	-89.35	122
1218	Guatemala	Plant			Plant	0.70622					14.84	-89.15	122
1219	Guatemala	Plant			Plant	0.70639					14.84	-89.15	122
1220	Guatemala	Plant			Plant	0.70607					14.8	-90.27	122
1221	Guatemala	Plant			Plant	0.70553					14.74	-89.47	122
1222	Guatemala	Plant			Plant	0.70401					14.7	-91.1	122
1223	Guatemala	Plant			Plant	0.70401					14.66	-91.2	122
1224	Guatemala	Plant			Plant	0.70418					14.64	-91.23	122
1225	Guatemala	Plant			Plant	0.70428					14.55	-91.13	122
1226	Guatemala	Plant			Plant	0.70406					14.55	-91.13	122
1227	Guatemala	Plant			Plant	0.70396					14.53	-90.77	122
1228	Guatemala	Plant			Plant	0.70395					14.38	-91.02	122
1229	Guatemala	Plant			Plant	0.704					14.27	-90.9	122
1230	Guatemala	Plant			Plant	0.704					14.14	-90.66	122
1231	Guatemala	Plant			Plant	0.70408					14.05	-90.34	122
1232	Guatemala	Plant			Plant	0.70457					13.93	-91.18	122
1233	Guatemala	Plant			Plant	0.70871					13.93	-91.16	122
1234	USA	Mammal	Rodent	Hispid Cotton Rat	Bone	0.71406					33.9441	-83.3885	123
1235	USA	Mammal	Rodent	Hispid Cotton Rat	Bone	0.71458			0.0012		33.9441	-83.3885	123
1236	USA	Mammal	Rodent	Hispid Cotton Rat	Bone	0.71849					33.9497	-83.3821	123
1237	USA	Mammal	Rodent	Hispid Cotton Rat	Bone	0.71169			0.0012		31.5429	-84.2196	123
1238	USA	Mammal	Rodent	Hispid Cotton Rat	Bone	0.71005			0.0019		31.5429	-84.2196	123
1239	USA	Mammal	Rodent	Hispid Cotton Rat	Bone	0.7133			0.0019		31.5429	-84.2196	123
1240	USA	Mammal	Rodent	Hispid Cotton Rat	Bone	0.70709					30.9391	-81.6693	123
1241	USA	Mammal	Rodent	Hispid Cotton Rat	Bone	0.71001			0.001		30.9391	-81.6693	123
1242	USA	Mammal	Rodent	Hispid Cotton Rat	Bone	0.70891			0.0012		30.9391	-81.6693	123
1243	USA	Mammal	Rodent	Hispid Cotton Rat	Bone	0.70921					30.9391	-81.6693	123
1244	USA	Mammal	Rodent	Hispid Cotton Rat	Bone	0.70915			0.0017		31.9791	-81.1163	123
1245	USA	Mammal	Rodent	Hispid Cotton Rat	Bone	0.70921			0.0009		31.9791	-81.1163	123
1246	USA	Mammal	Rodent	Hispid Cotton Rat	Bone	0.71334			0.0012		32.5666	-82.3245	123
1247	USA	Mammal	Rodent	Hispid Cotton Rat	Bone	0.71347			0.0012		32.5666	-82.3245	123
1248	USA	Mammal	Rodent	Hispid Cotton Rat	Bone	0.71354					32.5666	-82.3245	123
1249	USA	Mammal	Rodent	Hispid Cotton Rat	Bone	0.70883			0.0009		33.5585	-83.1785	123
1250	USA	Mammal	Rodent	Hispid Cotton Rat	Bone	0.7102					33.5585	-83.1785	123
1251	USA	Mammal	Rodent	Hispid Cotton Rat	Bone	0.71115			0.0009		33.5585	-83.1785	123
1252	USA	Plant	Leaf	Fern	Plant	0.7082					28.8056	-81.4547	126
1253	USA	Plant	Grass	Grass	Plant	0.7091					30.1511	-83.9621	126
1254	USA	Plant	Grass	Grass	Plant	0.7092					30.1511	-83.9621	126
1255	USA	Plant	Grass	Grass	Plant	0.7096					29.6422	-82.2355	126
1256	USA	Plant	Grass	Grass	Plant	0.708					28.8056	-81.4547	126
1257	USA	Plant	Grass	Grass	Plant	0.7091					28.8056	-81.4547	126
1258	USA	Plant	Tree	sweetgum	Plant	0.7089					30.1511	-83.9621	126
1259	USA	Plant	Tree	hornbeam	Plant	0.7089					30.1511	-83.9621	126
1260	USA	Plant	Tree	Bayberry/ Wax myrtle	Plant	0.7096					29.6422	-82.2355	126
1261	USA	Plant	Tree	sweetgum	Plant	0.7097					29.6422	-82.2355	126
1262	USA	Plant	Tree	Bayberry/ Wax myrtle	Plant	0.7084					28.8056	-81.4547	126
1263	USA	Plant	Tree	sweetgum	Plant	0.7086					28.8056	-81.4547	126
1264	USA	Plant	Leaf	pennywort	Plant	0.7091					29.6422	-82.2355	126
1265	USA	Plant	Leaf	poison ivy	Plant	0.709					30.1511	-83.9621	126
1266	United Kingdom	Plant			Plant	0.716749					57.9679	-4.7335	178
1267	USA	Minerals	Soil		Soil exchangeable	0.707872			1.4e-05		66.3417	-150.451	179
1268	USA	Minerals	Soil		Soil exchangeable	0.709468			1.3e-05		66.6889	-150.659	179
1269	USA	Minerals	Soil		Soil exchangeable	0.709235			1e-05		66.991	-150.289	179
1270	USA	Minerals	Soil		Soil exchangeable	0.70877			3.5e-05		66.991	-150.289	179
1271	USA	Minerals	Soil		Soil exchangeable	0.708507			1.1e-05		66.991	-150.289	179
1272	USA	Minerals	Soil		Soil exchangeable	0.712811			1.8e-05		68.6255	-149.577	179
1273	USA	Minerals	Soil		Soil exchangeable	0.712744			5.5e-05		68.6255	-149.577	179
1274	USA	Minerals	Soil		Soil exchangeable	0.712404			5.1e-05		68.6255	-149.577	179
1275	USA	Minerals	Soil		Soil exchangeable	0.719918			1.6e-05		68.6251	-149.572	179
1276	USA	Minerals	Soil		Soil exchangeable	0.714138			3.4e-05		68.6251	-149.572	179
1277	USA	Minerals	Soil		Soil exchangeable	0.712643			4.6e-05		68.6251	-149.572	179
1278	USA	Minerals	Soil		Soil exchangeable	0.712608			3.6e-05		68.6251	-149.572	179
1279	USA	Minerals	Soil		Soil exchangeable	0.711928			1.9e-05		68.6251	-149.572	179
1280	USA	Minerals	Soil		Soil exchangeable	0.709084			1.1e-05		68.6251	-149.572	179
1281	USA	Minerals	Soil		Soil exchangeable	0.721376			4.5e-05		68.6247	-149.571	179
1282	USA	Minerals	Soil		Soil exchangeable	0.713043			1.7e-05		68.6247	-149.571	179
1283	USA	Minerals	Soil		Soil exchangeable	0.713503			2.1e-05		68.6247	-149.571	179
1284	USA	Minerals	Soil		Soil exchangeable	0.713107			2.1e-05		68.6247	-149.571	179
1285	USA	Minerals	Soil		Soil exchangeable	0.712724			5.3e-05		68.6247	-149.571	179
1286	USA	Minerals	Soil		Soil exchangeable	0.711201			1.6e-05		68.6247	-149.571	179
1287	USA	Minerals	Soil		Soil exchangeable	0.714775			1.9e-05		68.6451	-149.435	179
1288	USA	Minerals	Soil		Soil exchangeable	0.712194			2e-05		68.6451	-149.435	179
1289	USA	Minerals	Soil		Soil exchangeable	0.711913			9e-06		68.6451	-149.435	179
1290	USA	Minerals	Soil		Soil exchangeable	0.711713			1.4e-05		68.6451	-149.435	179
1291	USA	Minerals	Soil		Soil exchangeable	0.711934			1.4e-05		68.6451	-149.435	179
1292	USA	Minerals	Soil		Soil exchangeable	0.711735			1.1e-05		68.6451	-149.435	179
1293	USA	Minerals	Soil		Soil exchangeable	0.716725			1.6e-05		68.6445	-149.431	179
1294	USA	Minerals	Soil		Soil exchangeable	0.713041			1.9e-05		68.6445	-149.431	179
1295	USA	Minerals	Soil		Soil exchangeable	0.712759			4.2e-05		68.6445	-149.431	179
1296	USA	Minerals	Soil		Soil exchangeable	0.712395			2.7e-05		68.6445	-149.431	179
1297	USA	Minerals	Soil		Soil exchangeable	0.712871			3.5e-05		68.6445	-149.431	179
1298	USA	Minerals	Soil		Soil exchangeable	0.712042			2.1e-05		68.6445	-149.431	179
1299	USA	Minerals	Soil		Soil exchangeable	0.716527			1.9e-05		68.6178	-149.323	179
1300	USA	Minerals	Soil		Soil exchangeable	0.714233			4.7e-05		68.6178	-149.323	179
1301	USA	Minerals	Soil		Soil exchangeable	0.714439			4.4e-05		68.6178	-149.323	179
1302	USA	Minerals	Soil		Soil exchangeable	0.71345			2.4e-05		68.6178	-149.323	179
1303	USA	Minerals	Soil		Soil exchangeable	0.713205			3.8e-05		68.6178	-149.323	179
1304	USA	Minerals	Soil		Soil exchangeable	0.717177			2.4e-05		68.6517	-149.307	179
1305	USA	Minerals	Soil		Soil exchangeable	0.715464			2.1e-05		68.6517	-149.307	179
1306	USA	Minerals	Soil		Soil exchangeable	0.714871			4.1e-05		68.6517	-149.307	179
1307	USA	Minerals	Soil		Soil exchangeable	0.713764			3.8e-05		68.6517	-149.307	179
1308	USA	Minerals	Soil		Soil exchangeable	0.713083			2.7e-05		68.6517	-149.307	179
1309	USA	Minerals	Soil		Soil exchangeable	0.710658			1.3e-05		68.5135	-149.447	179
1310	USA	Minerals	Soil		Soil exchangeable	0.713181			2.1e-05		68.5135	-149.447	179
1311	USA	Minerals	Soil		Soil exchangeable	0.712895			1.4e-05		68.5135	-149.447	179
1312	USA	Minerals	Soil		Soil exchangeable	0.712948			1.7e-05		68.5135	-149.447	179
1313	USA	Minerals	Soil		Soil exchangeable	0.713676			9.7e-05		68.5135	-149.447	179
1314	USA	Minerals	Soil		Soil exchangeable	0.711668			2.7e-05		68.5117	-149.466	179
1315	USA	Minerals	Soil		Soil exchangeable	0.712911			6e-05		68.5117	-149.466	179
1316	USA	Minerals	Soil		Soil exchangeable	0.712561			3.3e-05		68.5117	-149.466	179
1317	USA	Minerals	Soil		Soil exchangeable	0.714498			2.7e-05		68.5117	-149.466	179
1318	USA	Minerals	Soil		Soil exchangeable	0.714446			2e-05		68.5117	-149.466	179
1319	USA	Minerals	Soil		Soil exchangeable	0.713592			1.9e-05		68.5117	-149.466	179
1320	USA	Minerals	Soil		Soil exchangeable	0.709777			1.4e-05		68.6343	-149.642	179
1321	USA	Minerals	Soil		Soil exchangeable	0.709902			1.8e-05		68.6343	-149.642	179
1322	USA	Minerals	Soil		Soil exchangeable	0.710496			1.7e-05		68.6343	-149.642	179
1323	USA	Minerals	Soil		Soil exchangeable	0.710104			2e-05		68.6343	-149.642	179
1324	USA	Minerals	Soil		Soil exchangeable	0.71046			1.8e-05		68.6343	-149.642	179
1325	USA	Minerals	Soil		Soil exchangeable	0.709569			2.1e-05		68.6414	-149.6	179
1326	USA	Minerals	Soil		Soil exchangeable	0.709777			1.6e-05		68.6414	-149.6	179
1327	USA	Minerals	Soil		Soil exchangeable	0.709465			1.3e-05		68.6414	-149.6	179
1328	USA	Minerals	Soil		Soil exchangeable	0.709459			1.4e-05		68.6414	-149.6	179
1329	USA	Minerals	Soil		Soil exchangeable	0.709995			1.6e-05		68.6414	-149.6	179
1330	USA	Minerals	Soil		Soil exchangeable	0.71166			1.3e-05		68.3641	-149.526	179
1331	USA	Minerals	Soil		Soil exchangeable	0.712769			1.6e-05		68.3641	-149.526	179
1332	USA	Minerals	Soil		Soil exchangeable	0.711735			1.4e-05		68.3506	-149.538	179
1333	USA	Minerals	Soil		Soil exchangeable	0.709851			1.6e-05		68.3506	-149.538	179
1334	USA	Minerals	Soil		Soil exchangeable	0.71066			1.8e-05		68.3506	-149.538	179
1335	USA	Minerals	Soil		Soil exchangeable	0.711563			2.1e-05		68.3506	-149.538	179
1336	USA	Minerals	Soil		Soil exchangeable	0.708409			1.5e-05		68.3776	-149.522	179
1337	USA	Minerals	Soil		Soil exchangeable	0.708445			2.1e-05		68.3776	-149.522	179
1338	USA	Minerals	Soil		Soil exchangeable	0.709356			1.5e-05		68.3776	-149.522	179
1339	USA	Minerals	Soil		Soil exchangeable	0.709386			1.3e-05		68.3776	-149.522	179
1340	USA	Minerals	Soil		Soil exchangeable	0.708762			1.3e-05		68.907	-149.384	179
1341	USA	Minerals	Soil		Soil exchangeable	0.70906			1.5e-05		68.907	-149.384	179
1342	USA	Minerals	Soil		Soil exchangeable	0.70858			1.1e-05		68.907	-149.384	179
1343	USA	Minerals	Soil		Soil exchangeable	0.708235			2.1e-05		68.907	-149.384	179
1344	USA	Minerals	Soil		Soil exchangeable	0.708352			1.7e-05		68.907	-149.384	179
1345	USA	Minerals	Soil		Soil exchangeable	0.708425			1.2e-05		68.907	-149.384	179
1346	USA	Minerals	Soil		Soil exchangeable	0.711629			1.1e-05		68.6924	-149.203	179
1347	USA	Minerals	Soil		Soil exchangeable	0.71107			8e-06		68.6924	-149.203	179
1348	USA	Minerals	Soil		Soil exchangeable	0.710627			1.4e-05		69.2663	-148.905	179
1349	USA	Minerals	Soil		Soil exchangeable	0.71187			2.2e-05		69.2663	-148.905	179
1350	USA	Minerals	Soil		Soil exchangeable	0.711035			2.3e-05		69.2663	-148.905	179
1351	USA	Minerals	Soil		Soil exchangeable	0.710836			2.8e-05		69.2663	-148.905	179
1352	USA	Minerals	Soil		Soil exchangeable	0.709522			2.3e-05		69.2663	-148.905	179
1353	USA	Minerals	Soil		Soil exchangeable	0.709681			1.9e-05		69.2663	-148.905	179
1354	USA	Minerals	Soil		Soil exchangeable	0.709076			1.8e-05		69.2663	-148.905	179
1355	USA	Minerals	Soil		Soil exchangeable	0.712156			1.8e-05		68.6412	-149.603	179
1356	USA	Minerals	Soil		Soil exchangeable	0.710465			6.8e-05		68.6412	-149.603	179
1357	USA	Minerals	Soil		Soil exchangeable	0.710055			6e-05		68.6412	-149.603	179
1358	USA	Minerals	Soil		Soil exchangeable	0.709631			4.3e-05		68.6412	-149.603	179
1359	USA	Minerals	Soil		Soil exchangeable	0.709225			5.4e-05		68.6412	-149.603	179
1360	USA	Plant	Vegetation	Turf	Plant	0.715349			2.6e-05		68.6445	-149.45	179
1361	USA	Plant	Vegetation	Moss	Plant	0.716601			2.1e-05		68.6445	-149.45	179
1362	USA	Minerals	Soil		Soil exchangeable	0.713702			2.7e-05		68.6425	-149.459	179
1363	USA	Minerals	Soil	O horizon	Soil exchangeable	0.713702			2.7e-05		68.6445	-149.45	179
1364	USA	Minerals	Soil		Soil exchangeable	0.712777			3.1e-05		68.6425	-149.459	179
1365	USA	Minerals	Soil	A horizon	Soil exchangeable	0.712777			3.1e-05		68.6445	-149.45	179
1366	USA	Minerals	Soil		Soil exchangeable	0.713302			2.3e-05		68.6425	-149.459	179
1367	USA	Minerals	Soil	B horizon	Soil exchangeable	0.713302			2.3e-05		68.6445	-149.45	179
1368	USA	Minerals	Soil		Soil exchangeable	0.711978			2.8e-05		68.6425	-149.459	179
1369	USA	Minerals	Soil	permafrost	Soil exchangeable	0.711978			2.8e-05		68.6445	-149.45	179
1370	USA	Plant	Vegetation	Willow	Plant	0.713657			1.8e-05		68.6445	-149.45	179
1371	USA	Plant	Vegetation	Birch	Plant	0.713429			2.4e-05		68.6445	-149.45	179
1372	USA	Plant	Vegetation	Ledum	Plant	0.713418			1.7e-05		68.6445	-149.45	179
1373	USA	Plant	Vegetation	Turf	Plant	0.715783			1.9e-05		68.6445	-149.45	179
1374	USA	Minerals	Soil		Soil exchangeable	0.709937			2.7e-05		68.6554	-149.458	179
1375	USA	Minerals	Soil	O horizon	Soil exchangeable	0.709937			0.00027		68.6458	-149.451	179
1376	USA	Minerals	Soil		Soil exchangeable	0.7125			5.4e-05		68.6554	-149.458	179
1377	USA	Minerals	Soil	A horizon	Soil exchangeable	0.7125			5.4e-05		68.6458	-149.451	179
1378	USA	Plant	Vegetation	Willow	Plant	0.711309			1.5e-05		68.6458	-149.451	179
1379	USA	Plant	Vegetation	Birch	Plant	0.711791			2.2e-05		68.6458	-149.451	179
1380	USA	Plant	Vegetation	Ledum	Plant	0.711569			1.7e-05		68.6458	-149.451	179
1381	USA	Plant	Vegetation	Turf	Plant	0.711571			1.9e-05		68.6458	-149.451	179
1382	USA	Plant	Vegetation	Moss	Plant	0.712764			1.6e-05		68.6458	-149.451	179
1383	USA	Plant	Vegetation	Willow	Plant	0.713384			2.2e-05		68.6441	-149.45	179
1384	USA	Plant	Vegetation	Moss	Plant	0.714143			2.4e-05		68.6441	-149.45	179
1385	USA	Plant	Vegetation	Sedge	Plant	0.713378			2.6e-05		68.6441	-149.45	179
1386	USA	Plant	Vegetation	Evergreen	Plant	0.714			1.5e-05		68.6441	-149.45	179
1387	USA	Plant	Vegetation	Birch	Plant	0.713096			7.78e-06		68.6441	-149.45	179
1388	USA	Plant	Vegetation	Ledum	Plant	0.714125			1.6e-05		68.6441	-149.45	179
1389	USA	Minerals	Soil		Soil exchangeable	0.711238			1.4e-05		68.6485	-149.348	179
1390	USA	Minerals	Soil		Soil exchangeable	0.711095			1.6e-05		68.6485	-149.348	179
1391	USA	Minerals	Soil		Soil exchangeable	0.71072			2.3e-05		68.6485	-149.348	179
1392	USA	Minerals	Soil		Soil exchangeable	0.710563			2.7e-05		68.6485	-149.348	179
1393	USA	Minerals	Soil		Soil exchangeable	0.711286			1.3e-05		68.6342	-149.334	179
1394	USA	Minerals	Soil		Soil exchangeable	0.710052			1.8e-05		68.6342	-149.334	179
1395	USA	Minerals	Soil		Soil exchangeable	0.709809			8e-06		68.6342	-149.334	179
1396	USA	Minerals	Soil		Soil exchangeable	0.711428			1.5e-05		68.6234	-149.321	179
1397	USA	Minerals	Soil		Soil exchangeable	0.710861			1.7e-05		68.6234	-149.321	179
1398	USA	Minerals	Soil		Soil exchangeable	0.710447			1e-05		68.6234	-149.321	179
1399	USA	Minerals	Soil		Soil exchangeable	0.709935			1.2e-05		68.6205	-149.308	179
1400	USA	Minerals	Soil		Soil exchangeable	0.709478			1e-05		68.6205	-149.308	179
1401	USA	Minerals	Soil		Soil exchangeable	0.708874			1.6e-05		68.6205	-149.308	179
1402	USA	Minerals	Soil		Soil exchangeable	0.708737			2.1e-05		68.6205	-149.308	179
1403	USA	Minerals	Soil		Soil exchangeable	0.717712			1.4e-05		68.4978	-149.483	179
1404	USA	Minerals	Soil		Soil exchangeable	0.71396			1.4e-05		68.4978	-149.483	179
1405	USA	Minerals	Soil		Soil exchangeable	0.716672			2.1e-05		68.4978	-149.483	179
1406	USA	Minerals	Soil		Soil exchangeable	0.713674			1.6e-05		68.4978	-149.483	179
1407	USA	Minerals	Soil		Soil exchangeable	0.707821			9e-06		68.6187	-149.316	179
1408	USA	Minerals	Soil		Soil exchangeable	0.71605			2.6e-05		68.6413	-149.629	179
1409	USA	Minerals	Soil		Soil exchangeable	0.710876			1.5e-05		68.6413	-149.629	179
1410	USA	Minerals	Soil		Soil exchangeable	0.711492			2.6e-05		68.6413	-149.629	179
1411	USA	Minerals	Soil		Soil exchangeable	0.711661			1.6e-05		68.6414	-149.628	179
1412	USA	Minerals	Soil		Soil exchangeable	0.710095			1.2e-05		68.6414	-149.628	179
1413	USA	Minerals	Soil		Soil exchangeable	0.709931			1e-05		68.6414	-149.628	179
1414	USA	Minerals	Soil		Soil exchangeable	0.712191			1.7e-05		68.6425	-149.459	179
1415	USA	Minerals	Soil	O horizon	Soil exchangeable	0.712191			1.7e-05		68.6461	-149.452	179
1416	USA	Minerals	Soil		Soil exchangeable	0.712197			2.4e-05		68.6425	-149.459	179
1417	USA	Minerals	Soil	A horizon	Soil exchangeable	0.712197			2.4e-05		68.6461	-149.452	179
1418	USA	Plant	Vegetation	Turf	Plant	0.714152			1.8e-05		68.6461	-149.452	179
1419	USA	Plant	Vegetation	Willow	Plant	0.712611			1.7e-05		68.6461	-149.452	179
1420	USA	Plant	Vegetation	Ledum	Plant	0.711284			2.4e-05		68.6461	-149.452	179
1421	USA	Plant	Vegetation	Reticulata	Plant	0.710968			1.5e-05		68.6461	-149.452	179
1422	USA	Minerals	Soil		Soil exchangeable	0.708407			2.6e-05		68.6425	-149.459	179
1423	Peru	Mammal	Rodent	Guinea Pig	Bone	0.706184					-17.2	-70.9333	192
1424	Peru	Mammal	Rodent	Guinea Pig	Bone	0.706452					-17.2	-70.9333	192
1425	Peru	Mammal	Rodent	Guinea Pig	Bone	0.706121					-17.2	-70.9333	192
1426	Chile	Mammal	Rodent	Mouse	Bone	0.707659					22.9167	-68.2	192
1427	Chile	Mammal	Rodent	Guinea Pig	Bone	0.707511					22.9167	-68.2	192
1428	Bolivia	Mammal	Rodent	Guinea Pig	Bone	0.709291					15.75	-69.4167	192
1429	Bolivia	Mammal	Rodent	Guinea Pig	Bone	0.709368					-16.5547	-68.6733	192
1430	Bolivia	Mammal	Rodent	Guinea Pig	Bone	0.710561					15.75	-69.4167	192
1431	Peru	Mammal	Rodent	Guinea Pig	Bone	0.706184					-17.2	-70.9333	193
1432	Peru	Mammal	Rodent	Guinea Pig	Bone	0.706452					-17.2	-70.9333	193
1433	Peru	Mammal	Rodent	Guinea Pig	Bone	0.706121					-17.2	-70.9333	193
1434	Bolivia	Mammal	Rodent	Guinea Pig	Bone	0.709368					-16.5547	-68.6733	193
1435	Bolivia	Mammal	Rodent	Guinea Pig	Bone	0.710561					-16.5547	-68.6733	193
1436	Bolivia	Mammal	Rodent	Guinea Pig	Bone	0.709291					-16.4778	-68.8317	193
1437	Peru	Mammal	Rodent	Guinea Pig	Bone	0.706184					-17.2	-70.9333	194
1438	Peru	Mammal	Rodent	Guinea Pig	Bone	0.706452					-17.2	-70.9333	194
1439	Peru	Mammal	Rodent	Guinea Pig	Bone	0.706121					-17.2	-70.9333	194
1440	Bolivia	Mammal	Rodent	Guinea Pig	Bone	0.709877					-16.5333	-68.7167	194
1441	Bolivia	Mammal	Rodent	Guinea Pig	Bone	0.709304					-16.5333	-68.7167	194
1442	Bolivia	Mammal	Rodent	Guinea Pig	Bone	0.709291					-16.5	-68.8	194
1443	Bolivia	Mammal	Rodent	Guinea Pig	Bone	0.710561					-16.5	-68.2	194
1444	Bolivia	Mammal	Rodent	Guinea Pig	Bone	0.709368					-16.5547	-68.6733	194
1445	Bolivia	Mammal	Rodent	Guinea Pig	Bone	0.709545					-16.5547	-68.6733	194
1446	Bolivia	Mammal	Rodent	Guinea Pig	Bone	0.709562					-16.5	-68.8	194
1447	Peru	Mammal	Rodent	Guinea Pig	Bone	0.707891					-17.6233	-71.2806	195
1448	Peru	Mammal	Rodent	Guinea Pig	Bone	0.706719					-17.6233	-71.2806	195
1449	Peru	Mammal	Rodent	Guinea Pig	Bone	0.706709					-17.2	-70.9333	195
1450	Peru	Mammal	Rodent	Guinea Pig	Bone	0.706682					-17.2	-70.9333	195
1451	Netherlands	Mammal	Rodent	Rodent	Teeth	0.70795					51.65	5.95	197
1452	Netherlands	Mammal	Rodent	Rodent	Teeth	0.70857					51.65	5.95	197
1453	Netherlands	Mammal	Rodent	Rodent	Teeth	0.70915					52.63	4.74	197
1454	Netherlands	Mammal	Rodent	Rodent	Teeth	0.70934					52.63	4.74	197
1455	Netherlands	Mammal	Rodent	Rodent	Teeth	0.70894					51.99	4.21	197
1456	Netherlands	Mammal	Rodent	Rodent	Teeth	0.70897					51.99	4.21	197
1457	Netherlands	Mammal	Rodent	Rodent	Teeth	0.70898					51.99	4.21	197
1458	Netherlands	Mammal	Rodent	Rodent	Teeth	0.70904					53.15	5.48	197
1459	Netherlands	Mammal	Rodent	Rodent	Teeth	0.70906					53.15	5.48	197
1460	Netherlands	Mammal	Rodent	Rodent	Teeth	0.70906					53.15	5.48	197
1461	Netherlands	Mammal	Rodent	Rodent	Teeth	0.70907					53.15	5.48	197
1462	Netherlands	Mammal	Rodent	Rodent	Teeth	0.70911					53.15	5.48	197
1463	Netherlands	Mammal	Rodent	Rodent	Teeth	0.70913					53.15	5.48	197
1464	Netherlands	Mammal	Rodent	Rodent	Teeth	0.70891					53.25	5.56	197
1465	Netherlands	Mammal	Rodent	Rodent	Teeth	0.70906					53.23	5.78	197
1466	Netherlands	Mammal	Rodent	Rodent	Teeth	0.70885					51.86	5.77	197
1467	Netherlands	Mammal	Rodent	Rodent	Teeth	0.70902					51.96	5.24	197
1468	Netherlands	Mammal	Rodent	Rodent	Teeth	0.70906					51.96	5.24	197
1469	Netherlands	Mammal	Rodent	Rodent	Teeth	0.70909					51.96	5.24	197
1470	Netherlands	Mammal	Rodent	Rodent	Teeth	0.70884					51.86	5.86	197
1471	Netherlands	Mammal	Rodent	Rodent	Teeth	0.7089					51.88	5.29	197
1472	Netherlands	Mammal	Rodent	Rodent	Teeth	0.70888					51.89	5.43	197
1473	Netherlands	Mammal	Rodent	Rodent	Teeth	0.70923					52.02	0.5	197
1474	Netherlands	Mammal	Rodent	Rodent	Teeth	0.70886					51.84	4.98	197
1475	Netherlands	Mammal	Rodent	Rodent	Teeth	0.70891					51.84	4.98	197
1476	Netherlands	Mammal	Rodent	Rodent	Teeth	0.70894					51.84	4.98	197
1477	Netherlands	Mammal	Rodent	Rodent	Teeth	0.70909					52.18	4.47	197
1478	Netherlands	Mammal	Rodent	Rodent	Teeth	0.70873					52.18	4.43	197
1479	Netherlands	Mammal	Rodent	Rodent	Teeth	0.70891					52.18	4.43	197
1480	Netherlands	Mammal	Rodent	Rodent	Teeth	0.70898					52.18	4.43	197
1481	Netherlands	Mammal	Rodent	Rodent	Teeth	0.70907					52.18	4.43	197
1482	Netherlands	Mammal	Rodent	Rodent	Teeth	0.70908					52.18	4.43	197
1483	Netherlands	Mammal	Rodent	Rodent	Teeth	0.70903					51.45	3.57	197
1484	Netherlands	Mammal	Rodent	Rodent	Teeth	0.7091					51.45	3.57	197
1485	Netherlands	Mammal	Rodent	Rodent	Teeth	0.70889					52.01	4.36	197
1486	Netherlands	Mammal	Rodent	Rodent	Teeth	0.70899					52.01	4.36	197
1487	Netherlands	Mammal	Rodent	Rodent	Teeth	0.70905					52.01	4.36	197
1488	Netherlands	Mammal	Rodent	Rodent	Teeth	0.70906					52.01	4.36	197
1489	Netherlands	Mammal	Rodent	Rodent	Teeth	0.70906					52.01	4.36	197
1490	Netherlands	Mammal	Rodent	Rodent	Teeth	0.70911					52.01	4.36	197
1491	Netherlands	Mammal	Rodent	Rodent	Teeth	0.7092					52.01	4.36	197
1492	Netherlands	Mammal	Rodent	Rodent	Teeth	0.7092					52.01	4.36	197
1493	Netherlands	Mammal	Rodent	Rodent	Teeth	0.70897					52.04	4.32	197
1494	Netherlands	Mammal	Rodent	Rodent	Teeth	0.70899					52.04	4.32	197
1495	Netherlands	Mammal	Rodent	Rodent	Teeth	0.709					52.04	4.32	197
1496	Netherlands	Mammal	Rodent	Rodent	Teeth	0.709					52.04	4.32	197
1497	Netherlands	Mammal	Rodent	Rodent	Teeth	0.709					52.04	4.32	197
1498	Netherlands	Mammal	Rodent	Rodent	Teeth	0.70901					52.04	4.32	197
1499	Netherlands	Mammal	Rodent	Rodent	Teeth	0.70903					52.04	4.32	197
1500	Netherlands	Mammal	Rodent	Rodent	Teeth	0.70909					52.04	4.32	197
1501	Netherlands	Mammal	Rodent	Rodent	Teeth	0.70914					52.04	4.32	197
1502	Netherlands	Mammal	Rodent	Rodent	Teeth	0.70925					52.37	4.9	197
1503	Netherlands	Mammal	Rodent	Rodent	Teeth	0.70926					52.37	4.9	197
1504	Netherlands	Mammal	Rodent	Rodent	Teeth	0.70932					52.37	4.9	197
1505	Netherlands	Mammal	Rodent	Rodent	Teeth	0.70975					52.37	4.9	197
1506	Netherlands	Mammal	Rodent	Rodent	Teeth	0.7091					51.59	4.78	197
1507	Netherlands	Mammal	Rodent	Rodent	Teeth	0.70917					51.59	4.78	197
1508	Netherlands	Mammal	Rodent	Rodent	Teeth	0.70919					51.59	4.78	197
1509	Netherlands	Mammal	Rodent	Rodent	Teeth	0.70932					51.59	4.78	197
1510	Netherlands	Mammal	Rodent	Rodent	Teeth	0.70935					51.59	4.78	197
1511	Netherlands	Mammal	Rodent	Rodent	Teeth	0.70944					51.59	4.78	197
1512	Netherlands	Mammal	Rodent	Rodent	Teeth	0.70945					51.59	4.78	197
1513	Netherlands	Mammal	Rodent	Rodent	Teeth	0.73405					51.59	4.78	197
1514	Netherlands	Mammal	Rodent	Rodent	Teeth	0.70944					52.16	5.39	197
1515	Netherlands	Mammal	Rodent	Rodent	Teeth	0.70989					51.7	5.32	197
1516	Netherlands	Mammal	Rodent	Rodent	Teeth	0.71024					51.7	5.32	197
1517	Netherlands	Mammal	Rodent	Rodent	Teeth	0.71039					51.7	5.32	197
1518	Netherlands	Mammal	Rodent	Rodent	Teeth	0.71052					51.7	5.32	197
1519	Netherlands	Mammal	Rodent	Rodent	Teeth	0.70984					51.44	5.47	197
1520	Netherlands	Mammal	Rodent	Rodent	Teeth	0.70986					51.44	5.47	197
1521	Netherlands	Mammal	Rodent	Rodent	Teeth	0.70991					51.44	5.47	197
1522	Netherlands	Mammal	Rodent	Rodent	Teeth	0.70998					51.44	5.47	197
1523	Netherlands	Mammal	Rodent	Rodent	Teeth	0.71003					51.44	5.47	197
1524	Netherlands	Mammal	Rodent	Rodent	Teeth	0.7097					51.57	5.46	197
1525	Netherlands	Mammal	Rodent	Rodent	Teeth	0.71054					50.88	5.69	197
1526	Netherlands	Mammal	Rodent	Rodent	Teeth	0.71059					50.88	5.69	197
1527	Netherlands	Mammal	Rodent	Rodent	Teeth	0.71062					50.88	5.69	197
1528	Netherlands	Mammal	Rodent	Rodent	Teeth	0.71067					50.88	5.69	197
1529	Netherlands	Mammal	Rodent	Rodent	Teeth	0.71068					50.88	5.69	197
1530	Netherlands	Mammal	Rodent	Rodent	Teeth	0.71074					50.88	5.69	197
1531	Netherlands	Mammal	Rodent	Rodent	Teeth	0.71074					50.88	5.69	197
1532	Netherlands	Mammal	Rodent	Rodent	Teeth	0.71081					50.88	5.69	197
1533	Netherlands	Mammal	Rodent	Rodent	Teeth	0.71093					50.88	5.69	197
1534	Netherlands	Mammal	Rodent	Rodent	Teeth	0.71101					50.88	5.69	197
1535	Netherlands	Mammal	Rodent	Rodent	Teeth	0.71102					50.88	5.69	197
1536	Netherlands	Mammal	Rodent	Rodent	Teeth	0.71102					50.88	5.69	197
1537	Netherlands	Mammal	Rodent	Rodent	Teeth	0.71117					50.88	5.69	197
1538	Belize	Mammal	Rodent	Paca	Teeth	0.70632					14.84	-89.15	198
1539	Anguilla	Mammal	Rodent	Rodent	Teeth	0.70914			5e-06	1e-05	18.25	-63.03	201
1540	Anguilla	Mammal	Rodent	Rodent	Teeth	0.70915			1e-05	2e-05	18.25	-63.03	201
1541	Anguilla	Mammal	Rodent	Rodent	Teeth	0.70916			5e-06	1e-05	18.25	-63.03	201
1542	Anguilla	Mammal	Rodent	Rodent	Teeth	0.70872			5e-06	1e-05	18.2	-63.09	201
1543	Anguilla	Mammal	Rodent	Rodent	Teeth	0.70878			1e-05	2e-05	18.2	-63.09	201
1544	Anguilla	Mammal	Rodent	Rodent	Teeth	0.70907			5e-06	1e-05	18.2	-63.09	201
1545	Anguilla	Mammal	Rodent	Rodent	Teeth	0.70908			5e-06	1e-05	18.2	-63.09	201
1546	Anguilla	Plant			Plant	0.70908			5e-06	1e-05	18.21	-63.07	201
1547	Anguilla	Plant			Plant	0.70922			5e-06	1e-05	18.19	-63.09	201
1548	Anguilla	Plant			Plant	0.70905			5e-06	1e-05	18.22	-63.01	201
1549	Anguilla	Plant			Plant	0.70925			5e-06	1e-05	18.25	-63.05	201
1550	Anguilla	Plant			Plant	0.70917			5e-06	1e-05	18.26	-63.98	201
1551	Antigua	Mammal	Rodent	Rodent	Teeth	0.70886			1.5e-05	3e-05	17.07	-61.7	201
1552	Antigua	Plant			Plant	0.70834			5e-06	1e-05	17.1	-61.84	201
1553	Antigua	Plant			Plant	0.70831			5e-06	1e-05	17.06	-61.73	201
1554	Antigua	Mammal	Rodent	Rodent	Teeth	0.70851			5e-06	1e-05	17.04	-61.69	201
1555	Antigua	Mammal	Rodent	Rodent	Teeth	0.70853			5e-06	1e-05	17.04	-61.69	201
1556	Antigua	Mammal	Rodent	Rodent	Teeth	0.70868			5e-06	1e-05	17.04	-61.69	201
1557	Antigua	Plant			Plant	0.70789			5e-06	1e-05	17.02	-61.84	201
1558	Antigua	Invertebrate		Snail	Shell	0.70833			5e-06	1e-05	17.08	-61.89	201
1559	Antigua	Invertebrate		Snail	Shell	0.70882			5e-06	1e-05	17.03	-61.77	201
1560	Antigua	Plant			Plant	0.70775			5e-06	1e-05	17.03	-61.75	201
1561	Antigua	Plant			Plant	0.70902			5e-06	1e-05	17.01	-61.76	201
1562	Antigua	Invertebrate		Snail	Shell	0.70913			5e-06	1e-05	17.01	-61.76	201
1563	Antigua	Plant			Plant	0.70848			5e-06	1e-05	17.1	-61.78	201
1564	Aruba	Plant			Plant	0.70861			5e-06	1e-05	12.49	-69.95	201
1565	Aruba	Plant			Plant	0.7091			5e-06	1e-05	12.44	-69.88	201
1566	Aruba	Plant			Plant	0.70913			5e-06	1e-05	12.59	-70.05	201
1567	Aruba	Plant			Plant	0.70772			5e-06	1e-05	12.51	-69.99	201
1568	Aruba	Plant			Plant	0.70764			5e-06	1e-05	12.55	-70.03	201
1569	Barbados	Invertebrate		Snail	Shell	0.70918			5e-06	1e-05	13.14	-59.57	201
1570	Barbuda	Plant			Plant	0.70912			5e-06	1e-05	17.57	-61.78	201
1571	Barbuda	Plant			Plant	0.70928			5e-06	1e-05	17.67	-61.77	201
1572	Barbuda	Invertebrate		Snail	Shell	0.70909			5e-06	1e-05	17.57	-61.76	201
1573	Barbuda	Invertebrate		Snail	Shell	0.70914			5e-06	1e-05	17.57	-61.76	201
1574	Barbuda	Plant			Plant	0.70915			5e-06	1e-05	17.6	-61.83	201
1575	Barbuda	Plant			Plant	0.70915			5e-06	1e-05	17.68	-61.78	201
1576	Barbuda	Invertebrate		Snail	Shell	0.70917			5e-06	1e-05	17.68	-61.78	201
1577	Barbuda	Invertebrate		Snail	Shell	0.7092			5e-06	1e-05	17.68	-61.78	201
1578	Barbuda	Plant			Plant	0.70922			5e-06	1e-05	17.67	-61.77	201
1579	France	Mammal	Rodent	Rodent	Teeth	0.70567			5e-06	1e-05	16.05	-61.76	201
1580	France	Mammal	Rodent	Rodent	Teeth	0.70612			1.5e-05	3e-05	16.05	-61.76	201
1581	France	Mammal	Rodent	Rodent	Teeth	0.70661			1e-05	2e-05	16.05	-61.76	201
1582	France	Mammal	Rodent	Rodent	Teeth	0.70682			1.5e-05	3e-05	16.05	-61.76	201
1583	France	Mammal	Rodent	Rodent	Teeth	0.707			5e-06	1e-05	16.05	-61.76	201
1584	France	Plant			Plant	0.70872			5e-06	1e-05	16.05	-61.57	201
1585	France	Plant			Plant	0.70553			5e-06	1e-05	16.05	-61.7	201
1586	France	Plant			Plant	0.7048			5e-06	1e-05	16.05	-61.78	201
1587	France	Plant			Plant	0.70776			5e-06	1e-05	16.05	-61.65	201
1588	France	Plant			Plant	0.70727			5e-06	1e-05	16.05	-61.75	201
1589	Bonaire	Plant			Plant	0.70806			5e-06	1e-05	12.24	-68.35	201
1590	Bonaire	Plant			Plant	0.70852			5e-06	1e-05	12.17	-68.23	201
1591	Bonaire	Plant			Plant	0.70915			5e-06	1e-05	12.14	-68.26	201
1592	Bonaire	Plant			Plant	0.70842			5e-06	1e-05	12.19	-68.26	201
1593	Bonaire	Plant			Plant	0.70905			5e-06	1e-05	12.27	-68.34	201
1594	Cuba	Invertebrate		Snail	Shell	0.70841			5e-06	1e-05	21.07	-75.76	201
1595	Cuba	Mammal	Rodent	Rodent	Teeth	0.70796			5e-06	1e-05	21.09	-75.74	201
1596	Cuba	Mammal	Rodent	Rodent	Teeth	0.70822			5e-06	1e-05	21.09	-75.74	201
1597	Cuba	Mammal	Rodent	Rodent	Teeth	0.70868			5e-06	1e-05	21.09	-75.74	201
1598	Cuba	Invertebrate		Snail	Shell	0.70845			5e-06	1e-05	21.09	-75.74	201
1599	Cuba	Invertebrate		Snail	Shell	0.70859			5e-06	1e-05	21.09	-75.74	201
1600	Cuba	Invertebrate		Snail	Shell	0.70859			5e-06	1e-05	21.04	-75.89	201
1601	Cuba	Invertebrate		Snail	Shell	0.70861			5e-06	1e-05	23.13	-82.39	201
1602	Cuba	Mammal	Rodent	Rodent	Teeth	0.70595			5e-06	1e-05	21.12	-76.6	201
1603	Cuba	Mammal	Rodent	Rodent	Teeth	0.7083			5e-06	1e-05	22.14	-78.31	201
1604	Cuba	Invertebrate		Snail	Shell	0.70847			5e-06	1e-05	21.02	-76.56	201
1605	Cuba	Mammal	Rodent	Rodent	Teeth	0.70728			5e-06	1e-05	21.03	-75.77	201
1606	Cuba	Invertebrate		Snail	Shell	0.70867			5e-06	1e-05	21.03	-75.77	201
1607	Cuba	Invertebrate		Snail	Shell	0.70898			5e-06	1e-05	20.13	-74.39	201
1608	Curacao	Plant			Plant	0.70808			5e-06	1e-05	12.26	-69.09	201
1609	Curacao	Invertebrate		Snail	Shell	0.70806			5e-06	1e-05	12.26	-69.09	201
1610	Curacao	Plant			Plant	0.70898			5e-06	1e-05	12.07	-68.84	201
1611	Curacao	Invertebrate		Snail	Shell	0.70901			5e-06	1e-05	12.07	-68.84	201
1612	Curacao	Plant			Plant	0.70803			5e-06	1e-05	12.13	-68.82	201
1613	Curacao	Invertebrate		Snail	Shell	0.70802			5e-06	1e-05	12.13	-68.82	201
1614	Curacao	Plant			Plant	0.70914			5e-06	1e-05	12.36	-69.09	201
1615	Curacao	Invertebrate		Snail	Shell	0.70915			5e-06	1e-05	12.36	-69.09	201
1616	Curacao	Plant			Plant	0.70892			5e-06	1e-05	12.15	-68.99	201
1617	Curacao	Invertebrate		Snail	Shell	0.70878			5e-06	1e-05	12.15	-68.99	201
1618	Dom. Rep.	Invertebrate		Snail	Shell	0.70914			5e-06	1e-05	18.42	-68.45	201
1619	Dom. Rep.	Mammal	Rodent	Rodent	Plant	0.70907			1.5e-05	3e-05	18.78	-68.54	201
1620	Dom. Rep.	Invertebrate		Snail	Shell	0.70874			5e-06	1e-05	19.82	-70.81	201
1621	Dom. Rep.	Plant			Plant	0.70821			5e-06	1e-05	19.82	-70.81	201
1622	Dom. Rep.	Invertebrate		Snail	Shell	0.70829			5e-06	1e-05	19.68	-69.97	201
1623	Dom. Rep.	Invertebrate		Snail	Shell	0.70868			5e-06	1e-05	19.27	-69.58	201
1624	Dom. Rep.	Invertebrate		Snail	Shell	0.70842			5e-06	1e-05	18.85	-69.4	201
1625	Guadeloupe	Mammal	Rodent	Rodent	Teeth	0.70913			5e-06	1e-05	16.26	-61.21	201
1626	Guadeloupe	Mammal	Rodent	Rodent	Teeth	0.70915			5e-06	1e-05	16.26	-61.21	201
1627	Guadeloupe	Mammal	Rodent	Rodent	Teeth	0.70921			5e-06	1e-05	16.26	-61.21	201
1628	Guadeloupe	Mammal	Rodent	Rodent	Teeth	0.70921			5e-06	1e-05	16.26	-61.21	201
1629	Guadeloupe	Mammal	Rodent	Rodent	Teeth	0.7091			5e-06	1e-05	16.36	-61.39	201
1630	Guadeloupe	Mammal	Rodent	Rodent	Teeth	0.70911			5e-06	1e-05	16.36	-61.39	201
1631	Guadeloupe	Mammal	Rodent	Rodent	Teeth	0.70913			5e-06	1e-05	16.36	-61.39	201
1632	Guadeloupe	Mammal	Rodent	Rodent	Teeth	0.70914			5e-06	1e-05	16.36	-61.39	201
1633	Guadeloupe	Mammal	Rodent	Rodent	Teeth	0.70914			5e-06	1e-05	16.33	-61.3	201
1634	Guadeloupe	Mammal	Rodent	Rodent	Teeth	0.70921			5e-06	1e-05	16.33	-61.3	201
1635	Grenada	Plant			Plant	0.70682			5e-06	1e-05	12.14	-61.62	201
1636	Grenada	Plant			Plant	0.7074			5e-06	1e-05	12.08	-61.73	201
1637	Grenada	Plant			Plant	0.70622			5e-06	1e-05	12.23	-61.66	201
1638	Grenada	Plant			Plant	0.70673			5e-06	1e-05	12.16	-61.72	201
1639	Grenada	Plant			Plant	0.70727			5e-06	1e-05	12.02	-61.72	201
1640	Jamaica	Invertebrate		Snail	Shell	0.70855			5e-06	1e-05	18.11	-77.82	201
1641	Jamaica	Invertebrate		Snail	Shell	0.70879			5e-06	1e-05	18.11	-77.82	201
1642	Jamaica	Invertebrate		Snail	Shell	0.70897			5e-06	1e-05	18.11	-77.82	201
1643	Guadeloupe	Mammal	Rodent	Rodent	Teeth	0.70744			5e-06	1e-05	15.87	-61.58	201
1644	Guadeloupe	Mammal	Rodent	Rodent	Teeth	0.70838			5e-06	1e-05	15.87	-61.58	201
1645	Marie-Galante	Mammal	Rodent	Rodent	Teeth	0.70914			5e-06	1e-05	15.95	-61.27	201
1646	Marie-Galante	Mammal	Rodent	Rodent	Teeth	0.70915			5e-06	1e-05	15.95	-61.27	201
1647	Marie-Galante	Mammal	Rodent	Rodent	Teeth	0.70915			5e-06	1e-05	15.95	-61.27	201
1648	Marie-Galante	Mammal	Rodent	Rodent	Teeth	0.70923			1.5e-05	3e-05	15.95	-61.27	201
1649	Martinique	Mammal	Rodent	Rodent	Teeth	0.70675			5e-06	1e-05	14.48	-61.04	201
1650	Martinique	Mammal	Rodent	Rodent	Teeth	0.70694			1e-05	2e-05	14.48	-61.04	201
1651	Martinique	Mammal	Rodent	Rodent	Teeth	0.70702			5e-06	1e-05	14.48	-61.04	201
1652	Martinique	Mammal	Rodent	Rodent	Teeth	0.70771			5e-06	1e-05	14.48	-61.04	201
1653	Martinique	Mammal	Rodent	Rodent	Teeth	0.70843			5e-06	1e-05	14.48	-61.04	201
1654	Martinique	Mammal	Rodent	Rodent	Teeth	0.70898			5e-06	1e-05	14.48	-61.04	201
1655	Martinique	Plant			Plant	0.70666			5e-06	1e-05	14.68	-61.16	201
1656	Martinique	Plant			Plant	0.70682			5e-06	1e-05	14.71	-60.94	201
1657	Martinique	Plant			Plant	0.70634			5e-06	1e-05	14.5	-60.85	201
1658	Martinique	Mammal	Rodent	Rodent	Teeth	0.70762			1e-05	2e-05	14.5	-60.85	201
1659	Martinique	Plant			Plant	0.70795			5e-06	1e-05	14.49	-60.99	201
1660	Nevis	Plant			Plant	0.70789			5e-06	1e-05	17.15	-62.55	201
1661	Nevis	Plant			Plant	0.7067			5e-06	1e-05	17.13	-62.59	201
1662	Nevis	Plant			Plant	0.70673			5e-06	1e-05	17.18	-62.6	201
1663	Nevis	Plant			Plant	0.70762			5e-06	1e-05	17.12	-62.63	201
1664	Nevis	Plant			Plant	0.7076			5e-06	1e-05	17.17	-62.62	201
1665	Puerto Rico	Plant			Plant	0.70697			5e-06	1e-05	18.15	-66.7	201
1666	Puerto Rico	Plant			Plant	0.70789			5e-06	1e-05	18.43	-66.71	201
1667	Puerto Rico	Plant			Plant	0.70744			5e-06	1e-05	18.3	-66.78	201
1668	Puerto Rico	Plant			Plant	0.70523			5e-06	1e-05	18.07	-65.83	201
1669	Puerto Rico	Plant			Plant	0.70909			4.5e-05	9e-05	18.49	-66.39	201
1670	Puerto Rico	Mammal	Rodent	Rodent	Teeth	0.70891			5e-06	1e-05	18.49	-66.39	201
1671	Puerto Rico	Mammal	Rodent	Rodent	Teeth	0.70892			5e-06	1e-05	18.49	-66.39	201
1672	Puerto Rico	Mammal	Rodent	Rodent	Teeth	0.70901			5e-06	1e-05	18.49	-66.39	201
1673	Puerto Rico	Invertebrate		Snail	Shell	0.70873			5e-06	1e-05	18.49	-66.39	201
1674	Puerto Rico	Invertebrate		Snail	Shell	0.70874			5e-06	1e-05	18.49	-66.39	201
1675	Puerto Rico	Invertebrate		Snail	Shell	0.70894			5e-06	1e-05	18.49	-66.39	201
1676	Puerto Rico	Invertebrate		Snail	Shell	0.70909			5e-06	1e-05	18.49	-66.39	201
1677	Puerto Rico	Invertebrate		Snail	Shell	0.70916			5e-06	1e-05	18.49	-66.39	201
1678	Puerto Rico	Plant			Plant	0.70612			5e-06	1e-05	17.98	-65.91	201
1679	Puerto Rico	Plant			Plant	0.70561			5e-06	1e-05	18.01	-66.39	201
1680	Puerto Rico	Plant			Plant	0.70618			5e-06	1e-05	18.04	-66.62	201
1681	Puerto Rico	Plant			Plant	0.70804			5e-06	1e-05	18.44	-66.43	201
1682	Puerto Rico	Invertebrate		Snail	Shell	0.70841			5e-06	1e-05	18.44	-66.43	201
1683	Saba	Plant			Plant	0.70845			5e-06	1e-05	17.64	-63.22	201
1684	Saba	Plant			Plant	0.70862			5e-06	1e-05	17.62	-63.25	201
1685	Saba	Plant			Plant	0.70904			5e-06	1e-05	17.64	-63.22	201
1686	Saba	Plant			Plant	0.70802			5e-06	1e-05	17.65	-63.24	201
1687	Saba	Plant			Plant	0.70815			5e-06	1e-05	17.62	-63.23	201
1688	Saba	Plant			Plant	0.7092			5e-06	1e-05	17.64	-63.24	201
1689	Saba	Plant			Plant	0.70827			5e-06	1e-05	17.64	-63.23	201
1690	Saba	Plant			Plant	0.70644			5e-06	1e-05	17.62	-63.24	201
1691	Saba	Plant			Plant	0.70848			5e-06	1e-05	17.64	-63.22	201
1692	Saba	Mammal	Rodent	Rodent	Teeth	0.70771			5e-06	1e-05	17.64	-63.22	201
1693	Saba	Mammal	Rodent	Rodent	Teeth	0.70807			5e-06	1e-05	17.64	-63.22	201
1694	Saba	Mammal	Rodent	Rodent	Teeth	0.70811			5e-06	1e-05	17.64	-63.22	201
1695	Saba	Mammal	Rodent	Rodent	Teeth	0.70811			5e-06	1e-05	17.64	-63.22	201
1696	Saba	Mammal	Rodent	Rodent	Teeth	0.70817			2e-05	4e-05	17.64	-63.22	201
1697	Saba	Mammal	Rodent	Rodent	Teeth	0.70818			5e-06	1e-05	17.64	-63.22	201
1698	Saba	Mammal	Rodent	Rodent	Teeth	0.70819			5e-06	1e-05	17.64	-63.22	201
1699	Saba	Mammal	Rodent	Rodent	Teeth	0.70825			1e-05	2e-05	17.64	-63.22	201
1700	Saba	Mammal	Rodent	Rodent	Teeth	0.70839			2e-05	4e-05	17.64	-63.22	201
1701	Saba	Mammal	Rodent	Rodent	Teeth	0.70842			1.5e-05	3e-05	17.64	-63.22	201
1702	Saba	Mammal	Rodent	Rodent	Teeth	0.70845			5e-06	1e-05	17.64	-63.22	201
1703	Saba	Mammal	Rodent	Rodent	Teeth	0.70845			1e-05	2e-05	17.64	-63.22	201
1704	Saba	Mammal	Rodent	Rodent	Teeth	0.70849			5e-06	1e-05	17.64	-63.22	201
1705	Saba	Mammal	Rodent	Rodent	Teeth	0.70854			5e-06	1e-05	17.64	-63.22	201
1706	Saba	Mammal	Rodent	Rodent	Teeth	0.70854			5e-06	1e-05	17.64	-63.22	201
1707	Saba	Mammal	Rodent	Rodent	Teeth	0.70855			5e-06	1e-05	17.64	-63.22	201
1708	Saba	Mammal	Rodent	Rodent	Teeth	0.70859			5e-06	1e-05	17.64	-63.22	201
1709	Saba	Mammal	Rodent	Rodent	Teeth	0.70872			5e-06	1e-05	17.64	-63.22	201
1710	Saba	Mammal	Rodent	Rodent	Teeth	0.7089			5e-06	1e-05	17.64	-63.22	201
1711	Saba	Invertebrate		Snail	Shell	0.70717			5e-06	1e-05	17.64	-63.22	201
1712	Saba	Invertebrate		Snail	Shell	0.70823			5e-06	1e-05	17.64	-63.22	201
1713	Saba	Invertebrate		Snail	Shell	0.70835			5e-06	1e-05	17.64	-63.22	201
1714	Saba	Invertebrate		Snail	Shell	0.70847			5e-06	1e-05	17.64	-63.22	201
1715	Saba	Invertebrate		Snail	Shell	0.70851			5e-06	1e-05	17.64	-63.22	201
1716	Saba	Invertebrate		Snail	Shell	0.70865			5e-06	1e-05	17.64	-63.22	201
1717	Saba	Plant			Plant	0.70855			5e-06	1e-05	17.65	-63.24	201
1718	Saba	Plant			Plant	0.70697			5e-06	1e-05	17.64	-63.25	201
1719	Saba	Plant			Plant	0.70757			5e-06	1e-05	17.63	-63.24	201
1720	Saba	Plant			Plant	0.70859			5e-06	1e-05	17.65	-63.24	201
1721	Saba	Plant			Plant	0.70862			5e-06	1e-05	17.64	-63.23	201
1722	Saba	Plant			Plant	0.70849			5e-06	1e-05	17.64	-63.23	201
1723	Saba	Plant			Plant	0.70699			5e-06	1e-05	17.64	-63.25	201
1724	Saba	Plant			Plant	0.70816			5e-06	1e-05	17.63	-63.24	201
1725	Saba	Plant			Plant	0.70879			5e-06	1e-05	17.64	-63.22	201
1726	Saba	Plant			Plant	0.70691			5e-06	1e-05	17.64	-63.22	201
1727	Saba	Plant			Plant	0.70745			5e-06	1e-05	17.63	-63.23	201
1728	Saba	Plant			Plant	0.70808			5e-06	1e-05	17.63	-63.23	201
1729	Saba	Plant			Plant	0.70817			5e-06	1e-05	17.64	-63.24	201
1730	Saba	Plant			Plant	0.70773			5e-06	1e-05	17.63	-63.25	201
1731	Saba	Plant			Plant	0.7086			5e-06	1e-05	17.64	-63.23	201
1732	Saba	Plant			Plant	0.70803			5e-06	1e-05	17.63	-63.22	201
1733	St. Barths	Plant			Plant	0.70813			5e-06	1e-05	17.9	-62.8	201
1734	St. Barths	Plant			Plant	0.70903			5e-06	1e-05	17.91	-62.81	201
1735	St. Barths	Plant			Plant	0.70761			5e-06	1e-05	17.91	-62.86	201
1736	St. Barths	Plant			Plant	0.70885			5e-06	1e-05	17.89	-62.84	201
1737	St. Croix	Plant			Plant	0.70791			5e-06	1e-05	17.75	-64.63	201
1738	St. Croix	Plant			Plant	0.70678			5e-06	1e-05	17.73	-64.86	201
1739	St. Croix	Plant			Plant	0.70824			5e-06	1e-05	17.78	-64.76	201
1740	St. Croix	Plant			Plant	0.70751			5e-06	1e-05	17.72	-64.69	201
1741	St. Croix	Plant			Plant	0.70864			5e-06	1e-05	17.72	-64.78	201
1742	St. Eustatius	Plant			Plant	0.70848			5e-06	1e-05	17.51	-62.99	201
1743	St. Eustatius	Plant			Plant	0.70897			5e-06	1e-05	17.47	-62.96	201
1744	St. Eustatius	Mammal	Rodent	Rodent	Teeth	0.70726			5e-06	1e-05	17.49	-62.98	201
1745	St. Eustatius	Mammal	Rodent	Rodent	Teeth	0.70831			5e-06	1e-05	17.49	-62.98	201
1746	St. Eustatius	Plant			Plant	0.70841			5e-06	1e-05	17.5	-62.99	201
1747	St. Eustatius	Plant			Plant	0.7073			5e-06	1e-05	17.48	-62.96	201
1748	St. Eustatius	Plant			Plant	0.7088			5e-06	1e-05	17.5	-62.96	201
1749	St. Eustatius	Plant			Plant	0.70815			5e-06	1e-05	17.51	-62.99	201
1750	St. John	Plant			Plant	0.70905			5e-06	1e-05	18.36	-64.73	201
1751	St. John	Plant			Plant	0.70831			5e-06	1e-05	18.34	-64.68	201
1752	St. John	Invertebrate		Snail	Shell	0.70869			5e-06	1e-05	18.32	-64.74	201
1753	St. John	Plant			Plant	0.70882			5e-06	1e-05	18.32	-64.72	201
1754	St. John	Plant			Plant	0.70754			5e-06	1e-05	18.32	-64.78	201
1755	St. John	Plant			Plant	0.70791			5e-06	1e-05	18.35	-64.76	201
1756	St. Kitts	Plant			Plant	0.70726			5e-06	1e-05	17.28	-62.7	201
1757	St. Kitts	Plant			Plant	0.70836			5e-06	1e-05	17.35	-62.84	201
1758	St. Kitts	Plant			Plant	0.70862			5e-06	1e-05	17.24	-62.64	201
1759	St. Kitts	Plant			Plant	0.70781			5e-06	1e-05	17.38	-62.76	201
1760	St. Kitts	Mammal	Rodent	Rodent	Teeth	0.70744			2e-05	4e-05	17.3	-62.77	201
1761	St. Kitts	Mammal	Rodent	Rodent	Teeth	0.70792			5e-06	1e-05	17.3	-62.77	201
1762	St. Kitts	Mammal	Rodent	Rodent	Teeth	0.70811			5e-06	1e-05	17.3	-62.77	201
1763	St. Kitts	Plant			Plant	0.70673			5e-06	1e-05	17.3	-62.76	201
1764	St. Lucia	Plant			Plant	0.70811			5e-06	1e-05	13.79	-61.06	201
1765	St. Lucia	Plant			Plant	0.70865			5e-06	1e-05	13.74	-60.94	201
1766	St. Lucia	Plant			Plant	0.70867			5e-06	1e-05	13.86	-61.05	201
1767	St. Lucia	Mammal	Rodent	Rodent	Teeth	0.70773			5e-06	1e-05	14.09	-60.93	201
1768	St. Lucia	Mammal	Rodent	Rodent	Teeth	0.70785			5e-06	1e-05	14.09	-60.93	201
1769	St. Lucia	Invertebrate		Snail	Shell	0.70768			5e-06	1e-05	14.09	-60.93	201
1770	St. Lucia	Invertebrate		Snail	Shell	0.7083			5e-06	1e-05	14.09	-60.93	201
1771	St. Lucia	Plant			Plant	0.70885			5e-06	1e-05	13.76	-60.91	201
1772	St. Lucia	Plant			Plant	0.70888			5e-06	1e-05	13.76	-60.91	201
1773	St. Lucia	Plant			Plant	0.709			5e-06	1e-05	13.76	-60.91	201
1774	St. Lucia	Plant			Plant	0.70761			5e-06	1e-05	14.1	-60.93	201
1775	St. Martin	Mammal	Rodent	Rodent	Teeth	0.70915			5e-06	1e-05	18.07	-63.14	201
1776	St. Martin	Mammal	Rodent	Rodent	Teeth	0.70915			5e-06	1e-05	18.07	-63.14	201
1777	St. Martin	Mammal	Rodent	Rodent	Teeth	0.70916			1e-05	2e-05	18.07	-63.14	201
1778	St. Martin	Plant			Plant	0.70754			5e-06	1e-05	18.04	-63.08	201
1779	St. Martin	Plant			Plant	0.70815			5e-06	1e-05	18.07	-63.06	201
1780	St. Martin	Plant			Plant	0.70714			5e-06	1e-05	18.06	-63.04	201
1781	St. Martin	Plant			Plant	0.70834			5e-06	1e-05	18.03	-63.03	201
1782	St. Martin	Mammal	Rodent	Rodent	Teeth	0.70717			5e-06	1e-05	18.08	-63.04	201
1783	St. Martin	Mammal	Rodent	Rodent	Teeth	0.70809			5e-06	1e-05	18.08	-63.04	201
1784	St. Martin	Mammal	Rodent	Rodent	Teeth	0.70867			5e-06	1e-05	18.08	-63.04	201
1785	St. Martin	Plant			Plant	0.70755			5e-06	1e-05	18.09	-63.03	201
1786	St. Thomas	Plant			Plant	0.70746			5e-06	1e-05	18.33	-64.79	201
1787	St. Thomas	Plant			Plant	0.70838			5e-06	1e-05	18.35	-65.03	201
1788	St. Thomas	Plant			Plant	0.70864			5e-06	1e-05	18.38	-64.93	201
1789	St. Thomas	Plant			Plant	0.70782			5e-06	1e-05	18.34	-64.89	201
1790	St. Thomas	Invertebrate		Snail	Shell	0.70741			5e-06	1e-05	18.34	-64.89	201
1791	St. Thomas	Plant			Plant	0.70835			5e-06	1e-05	18.35	-64.95	201
1792	St. Vincent	Plant			Plant	0.70812			5e-06	1e-05	13.18	-61.24	201
1793	St. Vincent	Mammal	Rodent	Rodent	Teeth	0.70596			5e-06	1e-05	13.16	-61.15	201
1794	St. Vincent	Mammal	Rodent	Rodent	Teeth	0.70655			5e-06	1e-05	13.16	-61.15	201
1795	St. Vincent	Mammal	Rodent	Rodent	Teeth	0.70656			5e-06	1e-05	13.16	-61.15	201
1796	St. Vincent	Plant			Plant	0.70636			5e-06	1e-05	13.15	-61.17	201
1797	St. Vincent	Plant			Plant	0.70647			5e-06	1e-05	13.32	-61.12	201
1798	St. Vincent	Plant			Plant	0.70708			5e-06	1e-05	13.37	-61.15	201
1799	St. Vincent	Plant			Plant	0.70566			5e-06	1e-05	13.25	-61.26	201
1800	Tobago	Plant			Plant	0.70807			5e-06	1e-05	11.33	-60.54	201
1801	Tobago	Plant			Plant	0.70588			5e-06	1e-05	11.29	-60.6	201
1802	Tobago	Plant			Plant	0.70734			5e-06	1e-05	11.26	-60.71	201
1803	Tobago	Plant			Plant	0.71026			5e-06	1e-05	11.15	-60.8	201
1804	Tobago	Plant			Plant	0.70475			5e-06	1e-05	11.22	-60.64	201
1805	Trinidad	Invertebrate		Snail	Shell	0.70918			5e-06	1e-05	10.12	-61.76	201
1806	Trinidad	Plant			Plant	0.70944			5e-06	1e-05	10.65	-61.62	201
1807	Trinidad	Invertebrate		Snail	Shell	0.70904			5e-06	1e-05	10.17	-61.48	201
1808	Trinidad	Plant			Plant	0.7091			5e-06	1e-05	10.41	-61.32	201
1809	Trinidad	Plant			Plant	0.70945			5e-06	1e-05	10.51	-61.37	201
1810	Trinidad	Plant			Plant	0.70933			5e-06	1e-05	10.23	-61.38	201
1811	Trinidad	Plant			Plant	0.70999			5e-06	1e-05	10.42	-61.47	201
1812	Trinidad	Invertebrate		Snail	Shell	0.70902			5e-06	1e-05	10.45	-61.43	201
1813	Trinidad	Invertebrate		Snail	Shell	0.70935			5e-06	1e-05	10.07	-61.64	201
1814	Trinidad	Plant			Plant	0.70986			5e-06	1e-05	10.53	-61.06	201
1815	Trinidad	Invertebrate		Snail	Shell	0.70887			5e-06	1e-05	10.12	-61.34	201
1816	Trinidad	Plant			Plant	0.71044			5e-06	1e-05	10.7	-61.41	201
1817	Trinidad	Plant			Plant	0.71152			5e-06	1e-05	10.3	-61.23	201
1818	Trinidad	Invertebrate		Snail	Shell	0.70855			5e-06	1e-05	10.13	-61.52	201
1819	Trinidad	Plant			Plant	0.70832			5e-06	1e-05	10.31	-61.17	201
1820	Trinidad	Plant			Plant	0.71132			5e-06	1e-05	10.59	-61.12	201
1821	Venezuela	Plant			Plant	0.70974			5e-06	1e-05	10.46	-67.92	201
1822	Venezuela	Plant			Plant	0.71085			5e-06	1e-05	10.49	-66.94	201
1823	Venezuela	Invertebrate		Snail	Shell	0.71064			5e-06	1e-05	10.49	-66.94	201
1824	Venezuela	Plant			Plant	0.70978			5e-06	1e-05	11.17	-68.52	201
1825	Venezuela	Plant			Plant	0.70957			5e-06	1e-05	10.92	-68.38	201
1826	Venezuela	Plant			Plant	0.70935			5e-06	1e-05	10.86	-68.31	201
1827		Minerals	Soil		Soil exchangeable	0.709515					57.2048	-5.9853	202
1828	Germany	Plant	Grass		Plant	0.7082					51.1182	11.8543	209
1829	Germany	Invertebrate	Shell	Snail	Shell	0.70905					51.1531	11.7664	209
1830	Germany	Plant	Grass		Plant	0.70864					51.1531	11.7664	209
1831	Germany	Plant	Leaf		Plant	0.70897					51.1531	11.7664	209
1832	Germany	Invertebrate	Shell	Snail	Shell	0.7084					51.2267	11.6799	209
1833	Germany	Plant	Grass		Plant	0.70842					51.2267	11.6799	209
1834	Germany	Invertebrate	Shell	Snail	Shell	0.70811					51.1632	11.6692	209
1835	Germany	Plant	Grass		Plant	0.70892					51.1632	11.6692	209
1836	Germany	Plant	Leaf		Plant	0.70945					51.1632	11.6692	209
1837	Germany	Plant	Leaf	Anemone	Plant	0.7095					51.1614	11.6618	209
1838	Germany	Plant	Leaf		Plant	0.70966					51.1614	11.6618	209
1839	Germany	Plant	Leaf	Anemone	Plant	0.70949					51.1637	11.6636	209
1840	Germany	Plant	Leaf		Plant	0.70976					51.1637	11.6636	209
1841	Germany	Invertebrate	Shell	Land snail	Shell	0.7091					51.1247	11.869	209
1842	Germany	Plant	Grass		Plant	0.70972					51.1247	11.869	209
1843	Germany	Minerals	Soil		Soil exchangeable	0.71012					51.1154	11.8796	209
1844	Germany	Invertebrate	Shell	Land snail	Shell	0.70861					51.1154	11.8796	209
1845	Germany	Plant	Leaf	Greater celandine	Plant	0.70898					51.1154	11.8796	209
1846	Germany	Plant	Leaf		Plant	0.70939					51.1154	11.8796	209
1847	Germany	Invertebrate	Shell	Snail	Shell	0.70772					51.1122	11.8945	209
1848	Germany	Plant	Grass		Plant	0.70776					51.1122	11.8945	209
1849	Germany	Plant	Leaf		Plant	0.70791					51.1122	11.8945	209
1850	Germany	Minerals	Soil		Soil exchangeable	0.70553					51.1624	11.6651	209
1851	Germany	Plant	Leaf	Cereal	Plant	0.70551					51.1624	11.6651	209
1852	Germany	Minerals	Soil		Soil exchangeable	0.70958					51.1614	11.664	209
1853	Germany	Plant	Leaf	Anemone	Plant	0.70936					51.1614	11.664	209
1854	Germany	Plant	Leaf		Plant	0.70983					51.1614	11.664	209
1855	Germany	Minerals	Soil		Soil exchangeable	0.71054					51.1658	11.6675	209
1856	Germany	Plant	Grass		Plant	0.71016					51.1658	11.6675	209
1857	Germany	Plant	Leaf	Lotus	Plant	0.71027					51.1658	11.6675	209
1858	Germany	Minerals	Soil		Soil exchangeable	0.70931					51.1558	11.7205	209
1859	Germany	Plant	Leaf	Anemone	Plant	0.70933					51.1558	11.7205	209
1860	Germany	Plant	Leaf		Plant	0.70942					51.1558	11.7205	209
1861	Germany	Plant	Grass		Plant	0.70887					51.1543	11.7215	209
1862	Germany	Plant	Grass		Plant	0.70959					51.1528	11.7217	209
1863	Germany	Plant	Leaf		Plant	0.70959					51.1528	11.7217	209
1864	Germany	Plant	Leaf		Plant	0.70964					51.1294	11.5362	209
1865	Germany	Plant	Leaf		Plant	0.70925					51.1309	11.5364	209
1866	Germany	Invertebrate	Shell	Snail	Shell	0.70905					51.1307	11.5356	209
1867	Germany	Plant	Leaf		Plant	0.70913					51.1307	11.5356	209
1868	Germany	Minerals	Soil		Soil exchangeable	0.70836					51.1656	11.6702	209
1869	Germany	Minerals	Soil		Soil exchangeable	0.70839					51.1655	11.6699	209
1870	Germany	Plant	Grass		Plant	0.70819					51.1655	11.6698	209
1871	Germany	Invertebrate	Shell	Snail	Shell	0.70848					51.1658	11.6675	209
1872	Germany	Plant	Grass		Plant	0.70866					51.1657	11.6675	209
1873	Germany	Plant	Grass		Plant	0.70875					51.1659	11.6668	209
1874	Germany	Invertebrate	Shell	Snail	Shell	0.70871					51.1639	11.6642	209
1875	Germany	Invertebrate	Shell	Snail	Shell	0.70863					51.1647	11.6645	209
1876	Germany	Plant	Leaf	Woodruff	Plant	0.7084					51.1647	11.6645	209
1877	Germany	Invertebrate	Shell	Ivy	Plant	0.70831					51.1645	11.6647	209
1878	Germany	Plant	Leaf		Plant	0.70866					51.1564	11.6491	209
1879	Germany	Invertebrate	Shell	Snail	Shell	0.70838					51.1569	11.6486	209
1880	Germany	Plant	Grass		Plant	0.70875					51.1569	11.6486	209
1881	Germany	Plant	Leaf		Plant	0.7091					51.1569	11.6486	209
1882	Germany	Plant	Leaf		Plant	0.709					51.1569	11.6486	209
1883	Germany	Invertebrate	Shell	Snail	Shell	0.70783					51.1233	11.8636	209
1884	Germany	Plant	Leaf		Plant	0.70817					51.1233	11.8636	209
1885	Germany	Invertebrate	Shell	Snail	Shell	0.70797					51.1232	11.8638	209
1886	Germany	Plant	Grass		Plant	0.70855					51.1232	11.8638	209
1887	Germany	Plant	Leaf		Plant	0.70884					51.1232	11.8638	209
1888	Germany	Invertebrate	Shell	Snail	Shell	0.70822					51.1232	11.8634	209
1889	Germany	Plant	Leaf	Ivy-leaved speedwell	Plant	0.70824					51.1232	11.8634	209
1890	Germany	Plant	Leaf		Plant	0.70836					51.1232	11.8634	209
1891	Germany	Invertebrate	Shell	Snail	Shell	0.70798					51.1247	11.851	209
1892	Germany	Plant	Leaf	Wild ginger	Plant	0.70827					51.1247	11.851	209
1893	Germany	Plant	Leaf		Plant	0.70839					51.1247	11.851	209
1894	Germany	Invertebrate	Shell	Snail	Shell	0.70857					51.135	11.8494	209
1895	Germany	Plant	Leaf	Anemone	Plant	0.70858					51.135	11.8494	209
1896	Germany	Plant	Leaf		Plant	0.7092					51.135	11.8494	209
1897	Germany	Plant	Leaf		Plant	0.71016					51.1353	11.8476	209
1898	Germany	Invertebrate	Shell	Snail	Shell	0.70977					51.1354	11.8478	209
1899	Germany	Plant	Leaf		Plant	0.7095					51.1354	11.8478	209
1900	Germany	Plant	Leaf	Anemone	Plant	0.70975					51.1349	11.8452	209
1901	Germany	Plant	Leaf		Plant	0.71008					51.1349	11.8452	209
1902	Germany	Minerals	Soil		Soil exchangeable	0.71213					51.1908	11.5232	209
1903	Germany	Plant	Grass		Plant	0.7106					51.1908	11.5232	209
1904	Germany	Plant	Leaf		Plant	0.71074					51.1908	11.5232	209
1905	Germany	Plant	Leaf		Plant	0.71116					51.1907	11.5231	209
1906	Germany	Invertebrate	Shell	Snail	Shell	0.70959					51.1908	11.5217	209
1907	Germany	Plant	Tree		Plant	0.71005					51.1636	11.6635	209
1908	Germany	Plant	Tree		Plant	0.70989					51.1636	11.6635	209
1909	Germany	Plant	Tree		Plant	0.7093					51.1636	11.6635	209
1910	Germany	Plant	Tree		Plant	0.71025					51.1636	11.6635	209
1911	Germany	Plant	Tree		Plant	0.70927					51.1636	11.6635	209
1912	Germany	Plant	Tree		Plant	0.70922					51.1636	11.6635	209
1913	Germany	Plant	Tree		Plant	0.71097					51.1156	11.8796	209
1914	Germany	Plant	Tree		Plant	0.71041					51.1156	11.8796	209
1915	Germany	Plant	Tree		Plant	0.70968					51.1156	11.8796	209
1916	Germany	Plant	Tree		Plant	0.70936					51.1156	11.8796	209
1917	Germany	Plant	Tree		Plant	0.70942					51.1156	11.8796	209
1918	Germany	Plant	Tree		Plant	0.70935					51.1156	11.8796	209
1919	Netherlands	Plant	Grass		Plant	0.7126					53.0018	6.73069	211
1920	Netherlands	Plant	Grass		Plant	0.7142					53.0018	6.73069	211
1921	Netherlands	Plant	Grass		Plant	0.7124					53.0018	6.73069	211
1922	Netherlands	Plant	Grass		Plant	0.714					53.0018	6.73069	211
1923	Netherlands	Plant	Grass		Plant	0.7136					53.0018	6.73069	211
1924	Netherlands	Plant	Grass		Plant	0.7156					53.0018	6.73069	211
1925	Netherlands	Plant	Grass		Plant	0.7113					53.0018	6.73069	211
1926	United Kingdom	Plant	Leaf		Plant	0.7093					59.9725	-1.3251	212
1927	United Kingdom	Plant			Plant	0.70928					59.9011	-1.3268	212
1928	USA	Minerals	Soil		Soil exchangeable	0.707814			2.5e-05		44.365	-73.9013	213
1929	USA	Minerals	Soil		Soil exchangeable	0.707502			2.1e-05		44.365	-73.9013	213
1930	USA	Minerals	Soil		Soil exchangeable	0.707718			2.3e-05		44.365	-73.9013	213
1931	USA	Minerals	Soil		Soil exchangeable	0.707939			1.8e-05		44.365	-73.9013	213
1932	USA	Minerals	Soil		Soil exchangeable	0.707626			2e-05		44.365	-73.9013	213
1933	USA	Minerals	Soil		Soil exchangeable	0.707656			2.1e-05		44.365	-73.9013	213
1934	USA	Minerals	Soil		Soil exchangeable	0.707056			2.7e-05		44.365	-73.9013	213
1935	USA	Minerals	Soil		Soil exchangeable	0.708424			2.2e-05		44.365	-73.9013	213
1936	USA	Plant	Tree		Plant	0.709375			4.7e-05		44.365	-73.9013	213
1937	USA	Plant	Tree		Plant	0.707639			5.4e-05		44.365	-73.9013	213
1938	USA	Plant	Tree		Plant	0.707734			0.000259		44.365	-73.9013	213
1939	USA	Plant	Tree		Plant	0.708867			7.8e-05		44.365	-73.9013	213
1940	USA	Plant	Tree		Plant	0.708211			1.1e-05		44.365	-73.9013	213
1941	USA	Plant	Tree		Plant	0.708742			7e-05		44.365	-73.9013	213
1942	USA	Plant	Tree		Plant	0.709101			3.7e-05		44.365	-73.9013	213
1943	USA	Plant	Tree		Plant	0.707522			1.9e-05		44.365	-73.9013	213
1944	United Kingdom	Plant			Plant	0.709634					56.894	-2.217	219
1945	United Kingdom	Plant			Plant	0.710068					56.3822	-3.5307	219
1946	United Kingdom	Plant			Plant	0.713305					57.4757	-4.1134	219
1947	United Kingdom	Plant			Plant	0.710951					60.2282	-1.4984	219
1948	United Kingdom	Plant			Plant	0.711433					57.4783	-4.2231	219
1949	United Kingdom	Plant			Plant	0.711368					52.5827	-3.1911	219
1950	United Kingdom	Plant			Plant	0.710065					51.9071	-4.8406	219
1951	United Kingdom	Plant			Plant	0.711026					51.9765	-4.9058	219
1952	United Kingdom	Plant			Plant	0.711511					51.9172	-4.7938	219
1953	United Kingdom	Plant			Plant	0.712169					51.8827	-4.8506	219
1954	United Kingdom	Plant			Plant	0.709362					57.2048	-5.9853	219
1955	United Kingdom	Plant			Plant	0.709622					58.5667	-4.7199	219
1956	United Kingdom	Plant			Plant	0.710212					56.806	-4.0909	219
1957	United Kingdom	Plant			Plant	0.710505					57.5504	-2.8507	219
1958	United Kingdom	Plant			Plant	0.711728					57.5179	-2.7568	219
1959	United Kingdom	Plant			Plant	0.711019					57.535	-3.6991	219
1960	United Kingdom	Plant			Plant	0.711826					57.529	-2.9392	219
1961	United Kingdom	Minerals	Soil		Soil exchangeable	0.709527					58.4492	-6.3673	219
1962	United Kingdom	Minerals	Soil		Soil exchangeable	0.709825					58.2227	-6.9488	219
1963	United Kingdom	Minerals	Soil		Soil exchangeable	0.710436					58.2227	-6.9488	219
1964	United Kingdom	Minerals	Soil		Soil exchangeable	0.710558					58.4492	-6.3673	219
1965	United Kingdom	Plant			Plant	0.71					50.3968	-4.654	220
1966	United Kingdom	Plant			Plant	0.709464					56.6997	-3.7366	220
1967	United Kingdom	Plant			Plant	0.709564					56.7722	-3.9455	220
1968	United Kingdom	Plant			Plant	0.712689					57.629	-2.0014	220
1969	United Kingdom	Plant			Plant	0.717684					57.593	-4.649	220
1970	United Kingdom	Plant			Plant	0.709138					51.8742	-4.9696	220
1971	United Kingdom	Plant			Plant	0.706144					56.55	-5.869	220
1972	United Kingdom	Plant			Plant	0.708645					56.5723	-5.5813	220
1973	United Kingdom	Plant			Plant	0.708764					56.5497	-5.768	220
1974	United Kingdom	Plant			Plant	0.708487					55.8303	-4.2686	220
1975	United Kingdom	Plant			Plant	0.710066					52.6535	-3.8481	221
1976	United Kingdom	Plant			Plant	0.7092					57.2034	-7.4052	221
1977	United Kingdom	Plant			Plant	0.7092					57.2034	-7.4052	221
1978	USA	Mammal	Rodent	Rodent	Bone	0.71191					44.8943	-110.235	236
1979	USA	Mammal	Rodent	Rodent	Bone	0.71186					44.8943	-110.235	236
1980	USA	Mammal	Rodent	Rodent	Bone	0.71193					44.8943	-110.235	236
1981	USA	Mammal	Rodent	Rodent	Bone	0.71021					44.8943	-110.235	236
1982	USA	Mammal	Rodent	Rodent	Bone	0.71184					44.8943	-110.235	236
1983	USA	Mammal	Rodent	Rodent	Bone	0.71258					44.8943	-110.235	236
1984	USA	Mammal	Rodent	Rodent	Bone	0.71201					44.8943	-110.235	236
1985	USA	Mammal	Rodent	Rodent	Bone	0.7113					44.8943	-110.235	236
1986	USA	Mammal	Rodent	Rodent	Bone	0.71185					44.8943	-110.235	236
1987	USA	Mammal	Rodent	Rodent	Bone	0.70969					44.8943	-110.235	236
1988	USA	Mammal	Rodent	Rodent	Bone	0.70655					44.7077	-110.493	236
1989	USA	Mammal	Rodent	Rodent	Bone	0.70626					44.7077	-110.493	236
1990	USA	Mammal	Rodent	Rodent	Bone	0.70618					44.7077	-110.493	236
1991	USA	Mammal	Rodent	Rodent	Bone	0.70696					44.7077	-110.493	236
1992	USA	Mammal	Rodent	Rodent	Bone	0.70653					44.7077	-110.493	236
1993	USA	Mammal	Rodent	Rodent	Bone	0.70646					44.7077	-110.493	236
1994	USA	Mammal	Rodent	Rodent	Bone	0.70843					44.7077	-110.493	236
1995	USA	Mammal	Rodent	Rodent	Bone	0.70692					44.7077	-110.493	236
1996	USA	Mammal	Rodent	Rodent	Bone	0.70648					44.7077	-110.493	236
1997	USA	Mammal	Rodent	Rodent	Bone	0.70637					44.7077	-110.493	236
1998	USA	Mammal	Rodent	Rodent	Bone	0.70646					44.7077	-110.493	236
1999	USA	Mammal	Rodent	Rodent	Bone	0.70651					44.7077	-110.493	236
[truncated: 6,214 more rows]

## Sheet: Reference
ID	Reference
6	Andrushko, Valerie A., et al. “Strontium Isotope Evidence for Prehistoric Migration at Chokepukio, Valley of Cuzco, Peru.” Latin American Antiquity, vol. 20, no. 1, 2009, pp. 57–75., doi:10.1017/S1045663500002510.
13	Barberena, Ramiro, et al. "Scale of Human Mobility in the Southern Andes (Argentina and Chile): A New Framework Based on Strontium Isotopes." American Journal of Physical Anthropology 164.2 (2017): 305-20. Web. 7 June 2018
19	Benson, L.v., et al. “Possible Sources of Archaeological Maize Found in Chaco Canyon and Aztec Ruin, New Mexico.” Journal of Archaeological Science, vol. 36, no. 2, 2009, pp. 387–407., doi:10.1016/j.jas.2008.09.023.
20	Benson, Larry V. “Who Provided Maize to Chaco Canyon after the Mid-12th-Century Drought?” Journal of Archaeological Science, vol. 37, no. 3, 2010, pp. 621–629., doi:10.1016/j.jas.2009.10.027.
24	Blum JD, Taliaferro EH, Weisse MT, Holmes RT. Changes in Sr/Ca, Ba/Ca and 87Sr/86Sr ratios between trophic levels in two forest ecosystems in the northeastern U.S.A. Biogeochemistry. 2000;49:87–101.
25	Blum JD, Taliaferro EH, Holmes RT. Determining the sources of calcium for migratory songbirds using stable strontium isotopes. Oecologia. 2001;126:569–574.
35	Döbereiner Chala-Aldana, Hervé Bocherens, Christopher Miller, Katherine Moore, Gregory Hodgins, Kurt Rademaker, Investigating mobility and highland occupation strategies during the Early Holocene at the Cuncaicha rock shelter through strontium and oxygen isotopes, Journal of Archaeological Science: Reports, Volume 19, 2018, Pages 811-827
38	Lance N. Christian, Jay L. Banner, Larry E. Mack, Sr isotopes as tracers of anthropogenic influences on stream water in the Austin, Texas, area, Chemical Geology, Volume 282, Issues 3–4, 2011, Pages 84-97,
41	M. Jennifer Cooke, Libby A. Stern, Jay L. Banner, Lawrence E. Mack, Thomas W. Stafford, Rickard S. Toomey; Precise timing and rate of massive late Quaternary soil denudation. Geology ; 31 (10): 853–856. doi: https://doi.org/10.1130/G19749.1
42	Sandi R. Copeland, Hayley C. Cawthra, Erich C. Fisher, Julia A. Lee-Thorp, Richard M. Cowling, Petrus J. le Roux, Jamie Hodgkins, Curtis W. Marean, Strontium isotope investigation of ungulate movement patterns on the Pleistocene Paleo-Agulhas Plain of the Greater Cape Floristic Region, South Africa, Quaternary Science Reviews, Volume 141, 2016 ,Pages 65-84
55	Jelmer W. Eerkens, Gry H. Barfod, Gina A. Jorgenson, Chris Peske, Tracing the mobility of individuals using stable isotope signatures in biological tissues: “locals” and “non-locals” in an ancient case of violent death from Central California, Journal of Archaeological Science, Volume 41, 2014, Pages 474-481,
56	Nathan B. English, Julio L. Betancourt, Jeffrey S. Dean, Jay Quade. Strontium isotopes reveal distant sources of architectural timber in Chaco Canyon, New Mexico. Proceedings of the National Academy of Sciences Oct 2001, 98 (21) 11891-11896; DOI: 10.1073/pnas.211305498
57	Jonathon E. Ericson, Strontium isotope characterization in the study of prehistoric human ecology, Journal of Human Evolution, Volume 14, Issue 5, 1985, Pages 503-514,
58	Jane Evans, Rhys Bullman, 87Sr/86Sr isotope fingerprinting of Scottish and Icelandic migratory shorebirds, Applied Geochemistry, Volume 24, Issue 10, 2009, Pages 1927-1933,
59	Evans & Tatham 2004 in K.Pye, and D.J.Croft, eds., Geological Society, London, p. 237-248.
60	J.A. Evans, J. Montgomery, G. Wildman, N. Boulton; Spatial variations in biosphere 87Sr/86Sr in Britain. Journal of the Geological Society ; 167 (1): 1–4. doi: https://doi.org/10.1144/0016-76492009-090
61	Joseph A. Ezzo, Clark M. Johnson, T.Douglas Price, Analytical Perspectives on Prehistoric Migration: A Case Study From East-Central Arizona, Journal of Archaeological Science, Volume 24, Issue 5, 1997, Pages 447-466,
65	Feranec, R.S., Hadly, E.A. & Paytan, A. Determining landscape use of Holocene mammals using strontium isotopes. Oecologia (2007) 153: 943. https://doi.org/10.1007/s00442-007-0779-y
104	Frabel and Crowley Unpublished data
105	Karin M. Frei, Robert Frei, The geographic distribution of strontium isotopes in Danish surface waters – A base for provenance studies in archaeology, hydrology and agriculture, Applied Geochemistry, Volume 26, Issue 3, 2011, Pages 326-340,
106	Freiwald 2011. Reconstructing Maya migration networks: Reconstructing population movement in the Belize River Valley during the late and terminal classic. PhD dissertation, University of Wisconsin, Madison
113	Gosz, James R., and Douglas I. Moore. “Strontium Isotope Studies of Atmospheric Inputs to Forested Watersheds in New Mexico.” Biogeochemistry, vol. 8, no. 2, 1989, pp. 115–134. JSTOR, www.jstor.org/stable/1468553.
114	W. C. Graustein, R. L. Armstrong The Use of Strontium-87/Strontium-86 Ratios to Measure Atmospheric Transport into Forested Watersheds. Science 21 Jan 1983 : 289-292
115	Essa L. Gross, P. Jonathan Patchett, Todd A. Dallegge, and Jon E. Spencer. The Colorado River System and Neogene Sedimentary Formations along Its Course: Apparent Sr Isotopic Connections The Journal of Geology 2001 109:4, 449-461
120	Gideon Hartman, Mike Richards, Mapping and defining sources of variability in bioavailable strontium isotope ratios in the Eastern Mediterranean, Geochimica et Cosmochimica Acta, Volume 126, 2014, Pages 250-264
121	Kristin M. Hedman, B. Brandon Curry, Thomas M. Johnson, Paul D. Fullagar, Thomas E. Emerson, Variation in strontium isotope ratios of archaeological fauna in the Midwestern United States: a preliminary study, Journal of Archaeological Science, Volume 36, Issue 1, 2009, Pages 64-73,
122	David A Hodell, Rhonda L Quinn, Mark Brenner, George Kamenov, Spatial variation of strontium isotopes (87Sr/86Sr) in the Maya region: a tool for tracking ancient human migration, Journal of Archaeological Science, Volume 31, Issue 5, 2004, Pages 585-601,
123	Hoppe 1999-Unpublished raw data
126	Kathryn A. Hoppe, Paul L. Koch, Richard W. Carlson, S. David Webb; Tracking mammoths and mastodons: Reconstruction of migratory behavior using strontium isotope ratios. Geology ; 27 (5): 439–442. doi: https://doi.org/10.1130/0091-7613(1999)027<0439:TMAMRO>2.3.CO;2
178	Keefe 2007 PhD thesis, University of Bradford
179	Katy Keller, Joel D. Blum & George W. Kling (2007) Geochemistry of Soils and Streams on Surfaces of Varying Ages in Arctic Alaska, Arctic, Antarctic, and Alpine Research, 39:1, 84-98, DOI: 10.1657/1523-0430(2007)39[84:GOSASO]2.0.CO;2
192	“The Bioarchaeology of Identity: Case Studies from the South Central Andes” by Kelly J. Knudson, Deborah E. Blom and Jane E. Buikstra. Invited paper in the symposium “Tensions, Theory and Directions in Bioarchaeology”, organized by Kenneth C. Nystrom at the 103rd Annual American Anthropological Association Meetings, Atlanta, GA, December 16-19
193	Knudson, K.J., Price, T.D., Buikstra, J.E. and Blom, D.E. (2004), The Use of Strontium Isotope Analysis to Investigate Tiwanaku Migration and Mortuary Ritual in Bolivia and Peru. Archaeometry, 46: 5-18. doi:10.1111/j.1475-4754.2004.00140.x
194	Knudson, Kelly J. “Tiwanaku Influence in the South Central Andes: Strontium Isotope Analysis and Middle Horizon Migration.” Latin American Antiquity, vol. 19, no. 1, 2008, pp. 3–23. JSTOR, www.jstor.org/stable/25478206.
195	Knudson, K.J. and Price, T.D. (2007), Utility of multiple chemical techniques in archaeological residential mobility studies: Case studies from Tiwanaku‐ and Chiribaya‐affiliated sites in the Andes. Am. J. Phys. Anthropol., 132: 25-39. doi:10.1002/ajpa.20480
197	Lisette M. Kootker, Rowin J. van Lanen, Henk Kars, Gareth R. Davies, Strontium isoscapes in The Netherlands. Spatial variations in 87Sr/86Sr as a proxy for palaeomobility, Journal of Archaeological Science: Reports, Volume 6, 2016, Pages 1-13
198	Krueger, H.W., 1985. Sr isotopes and Sr/Ca in bon. Paper presented at Bone Mineralization Conference, Warrenton, VA.
201	Jason E. Laffoon, Gareth R. Davies, Menno L.P. Hoogland, Corinne L. Hofman, Spatial variation of biologically available strontium isotopes (87Sr/86Sr) in an archipelagic setting: a case study from the Caribbean, Journal of Archaeological Science, Volume 39, Issue 7, 2012, Pages 2371-2384
202	Leach, S., Lewis, M., Chenery, C., Müldner, G. and Eckardt, H. (2009), Migration and diversity in Roman Britain: A multidisciplinary approach to the identification of immigrants in Roman York, England. Am. J. Phys. Anthropol., 140: 546-561. doi:10.1002/ajpa.21104
209	Anne-France Maurer, Stephen J.G. Galer, Corina Knipper, Lars Beierlein, Elizabeth V. Nunn, Daniel Peters, Thomas Tütken, Kurt W. Alt, Bernd R. Schöne, Bioavailable 87Sr/86Sr in different environmental samples — Effects of anthropogenic contamination and implications for isoscapes in past migration studies, Science of The Total Environment, Volume 433, 2012, Pages 216-229,
211	Ellen McManus, Janet Montgomery, Jane Evans, Angela Lamb, Rhea Brettell & Johan Jelsma (2013) “To the Land or to the Sea”: Diet and Mobility in Early Medieval Frisia, The Journal of Island and Coastal Archaeology, 8:2, 255-277, DOI: 10.1080/15564894.2013.787565
212	Melilikin pers comm
213	Miller, E., Blum , J. & Friedland, A. Determination of soil exchangeable-cation loss and weathering rates using Sr isotopes. Nature 362, 438–441 (1993) doi:10.1038/362438a0
219	Montgomery 2002 PhD thesis, Bradford University, Bradford
220	Montgomery, J. and Evans, J.A. and Wildman, G. (2006) 'Sr-87/Sr-86 isotope composition of bottled British mineral waters for environmental and forensic purposes.', Applied geochemistry., 21 (10). pp. 1626-1634.
221	Janet Montgomery, Jane A. Evans, Rachel E. Cooper, Resolving archaeological populations with Sr-isotope mixing models, Applied Geochemistry, Volume 22, Issue 7, 2007, Pages 1502-1514
236	Porder, S., Paytan, A., & Hadly, E. (2003). Mapping the origin of faunal assemblages using strontium isotopes. Paleobiology, 29(2), 197-204. doi:10.1017/S0094837300018066
239	Price, T. Douglas, L. Manzanilla, and W.H. Middleton. Residential mobility at Teotihuacan: apreliminary study using strontium isotopes. J. of Archaeological Science 27: 903-913.
241	T. Douglas Price, Elise Naumann "The Peopling of the North Atlantic: Isotopic Results from Norway," Journal of the North Atlantic, 2014(sp7), 88-102,
244	Price, T. Douglas, et al. “Place of Origin of Prehistoric Inhabitants of Aztalan, Jefferson Co., Wisconsin.” American Antiquity, vol. 72, no. 3, 2007, pp. 524–538. JSTOR, www.jstor.org/stable/40035859.
245	T.Douglas Price, Clark M. Johnson, Joseph A. Ezzo, Jonathan Ericson, James H. Burton, Residential Mobility in the Prehistoric Southwest United States: A Preliminary Study using Strontium Isotope Analysis, Journal of Archaeological Science, Volume 21, Issue 3, 1994, Pages 315-330
246	T.D. Price , J.H. Burton , and A.R. Bentley . 2002. The characterization of biologically available strontium isotope ratios for the study of prehistoric migration. Archaeometry 44:117–135
253	Amanda C. Reynolds, Jay Quade, Julio L. Betancourt, Strontium isotopes and nutrient sourcing in a semi-arid woodland, Geoderma, Volumes 189–190, 2012, Pages 574-584
254	Schulting, R., Richards, M., Pouncett, J., Manco, B., Freid, E., & Ostapkowicz, J. (2018). Absence of Saharan dust influence on the strontium isotope ratios on modern trees from the Bahamas and Turks and Caicos Islands – ERRATUM. Quaternary Research, 90(1), 251-251. doi:10.1017/qua.2018.45
268	Philip A. Slater, Kristin M. Hedman, Thomas E. Emerson, Immigrants at the Mississippian polity of Cahokia: strontium isotope evidence for population movement, Journal of Archaeological Science, Volume 44, 2014, Pages 117-127
269	Byeong-Yeol Song, Jong-Sik Ryu, Hyung Seon Shin, Kwang-Sik Lee. Determination of the Source of Bioavailable Sr Using 87Sr/86Sr Tracers: A Case Study of Hot Pepper and Rice. J. Agric. Food Chem. 2014, 62, 38, 9232-9238
270	Spiro, B., Darbyshire, D.P.F., Smith, B., Ferguson, A.J., Antich, N. & Nunez, R., 2001, Isotope study of the origin and distribution of sulphate in waters from the Worcester Basin, UK: Water-Rock Interaction, Vols 1 and 2, 1147-1150.
685	Stephen J Van der Hoven, Jay Quade, Tracing spatial and temporal variations in the sources of calcium in pedogenic carbonates in a semiarid environment, Geoderma, Volume 108, Issues 3–4, 2002, Pages 259-276
691	Warham. 2013 Mapping biosphere strontium isotope ratios across major lithological boundaries. A systematic investigation of the major influences on geographic variation in the 87Sr/86Sr composition of bioavailable strontium above the Cretaceous and Jurassic rocks of England. PhD Thesis
693	Anna J. Waterman, David W. Peate, Ana Maria Silva, Jonathan T. Thomas, In search of homelands: using strontium isotopes to identify biological markers of mobility in late prehistoric Portugal, Journal of Archaeological Science, Volume 42, 2014, Pages 119-127
695	West, J.B., Hurley, J.M., Dudás, F.Ö. and Ehleringer, J.R. (2009), The Stable Isotope Ratios of Marijuana. II. Strontium Isotopes Relate to Geographic Origin. Journal of Forensic Sciences, 54: 1261-1269. doi:10.1111/j.1556-4029.2009.01171.x
696	Chris Widga, J. Douglas Walker, Lisa D. Stockli, Middle Holocene Bison diet and mobility in the eastern Great Plains (USA) based on δ13C, δ18O, and 87Sr/86Sr analyses of tooth enamel carbonate, Quaternary Research, Volume 73, Issue 3, 2010, Pages 449-463
697	Widga, C., Walker, J.D. and Boehm, A., 2017. Variability in Bioavailable 87Sr/86Sr in the North American Midcontinent. Open Quaternary, 3(1), p.4. DOI: http://doi.org/10.5334/oq.32
699	Willmes et al. (2014)- The IRHUM (Isotopic Reconstruction of Human Migration) database – bioavailable strontium isotope ratios for geochemical fingerprinting in France. Earth Syst Sci Data, 6.
704	Geng Xin “Strontium Isotope Study of the Peconic River Watershed, Long Island, New York, Stony Brook University, 1993.
712	Mateusz Zieliński, Jolanta Dopieralska, Zdzislaw Belka, Aleksandra Walczak, Marcin Siepak, Michal Jakubowicz, Sr isotope tracing of multiple water sources in a complex river system, Noteć River, central Poland, Science of The Total Environment, Volumes 548–549, 2016, Pages 307-316
713	Mateusz Zieliński, Jolanta Dopieralska, Zdzislaw Belka, Aleksandra Walczak, Marcin Siepak, Michał Jakubowicz, The strontium isotope budget of the Warta River (Poland): Between silicate and carbonate weathering, and anthropogenic pressure, Applied Geochemistry, Volume 81, 2017, Pages 1-11
714	Durán V, P Novellino, L Menéndez, A Gasco, E Marsh, R Barberena y C Frigolé. 2018. Barrio Ramos I. Prácticas funerarias en el inicio del período de dominación Inca del valle de Uspallata (Mendoza, Argentina). Relaciones de la Sociedad Argentina de Antropologíá XLIII (1): xx-xx.
715	Bern, C. R., Townsend, A. R., & Farmer, G. L. (2005). UNEXPECTED DOMINANCE OF PARENT‐MATERIAL STRONTIUM IN A TROPICAL FOREST ON HIGHLY WEATHERED SOILS. Ecology, 86(3), 626-632.
716	Bern, C. R., Porder, S., & Townsend, A. R. (2007). Erosion and landscape development decouple strontium and sulfur in the transition to dominance by atmospheric inputs. Geoderma, 142(3-4), 274-284.
717	Marchionni, S., Braschi, E., Tommasini, S., Bollati, A., Cifelli, F., Mulinacci, N., ... & Conticelli, S. (2013). High-precision 87Sr/86Sr analyses in wines and their use as a geological fingerprint for tracing geographic provenance. Journal of agricultural and food chemistry, 61(28), 6822-6831.
722	Copeland, S. R., Sponheimer, M., Thorp, J. A. L., de Ruiter, D. J., Roux, P. J., Grimes, V., ... & Richards, M. P. (2010). Using strontium isotopes to study site accumulation processes. Journal of taphonomy, 8(2), 115-127.
723	Degryse, P., Shortland, A., De Muynck, D., Van Heghe, L., Scott, R., Neyt, B., & Vanhaecke, F. (2010). Considerations on the provenance determination of plant ash glasses using strontium isotopes. Journal of Archaeological Science, 37(12), 3129-3135.
724	Drouet, T., Herbauts, J., Gruber, W., & Demaiffe, D. (2007). Natural strontium isotope composition as a tracer of weathering patterns and of exchangeable calcium sources in acid leached soils developed on loess of central Belgium. European journal of soil science, 58(1), 302-319.
725	Evans, J., & Bullman, R. (2009). 87Sr/86Sr isotope fingerprinting of Scottish and Icelandic migratory shorebirds. Applied Geochemistry, 24(10), 1927-1933.
726	Evans, J. A., Montgomery, J., Wildman, G., & Boulton, N. (2010). Spatial variations in biosphere 87Sr/86Sr in Britain. Journal of the Geological Society, 167(1), 1-4.
727	Feranec, R. S., Hadly, E. A., & Paytan, A. (2010). Isotopes reveal limited effects of middle Pleistocene climate change on the ecology of mid-sized mammals. Quaternary International, 217(1-2), 43-52.
730	Grimstead, D. N., Quade, J., & Stiner, M. C. (2016). Isotopic Evidence for Long‐Distance Mammal Procurement, Chaco Canyon, New Mexico, USA. Geoarchaeology, 31(5), 335-354.
735	Miller, O. L., Solomon, D. K., Fernandez, D. P., Cerling, T. E., & Bowling, D. R. (2014). Evaluating the use of strontium isotopes in tree rings to record the isotopic signal of dust deposited on the Wasatch Mountains. Applied geochemistry, 50, 53-65.
737	Perry, M. A., Coleman, D., & Delhopital, N. (2008). Mobility and exile at 2nd century AD Khirbet edh‐Dharih: strontium isotope analysis of human migration in western Jordan. Geoarchaeology: An International Journal, 23(4), 528-549.
738	Porder, S., Clark, D. A., & Vitousek, P. M. (2006). Persistence of rock‐derived nutrients in the wet tropical forests of La Selva, Costa Rica. Ecology, 87(3), 594-602.
740	Radloff, F. G. T., Mucina, L., Bond, W. J., & Le Roux, P. J. (2010). Strontium isotope analyses of large herbivore habitat use in the Cape Fynbos region of South Africa. Oecologia, 164(2), 567-578.
743	Reynolds, A. C., Betancourt, J. L., Quade, J., Patchett, P. J., Dean, J. S., & Stein, J. (2005). 87Sr/86Sr sourcing of ponderosa pine used in Anasazi great house construction at Chaco Canyon, New Mexico. Journal of Archaeological Science, 32(7), 1061-1075.
745	Schulting, R., Richards, M., Pouncett, J., Manco, B. N., Freid, E., & Ostapkowicz, J. (2018). Absence of Saharan dust influence on the strontium isotope ratios on modern trees from the Bahamas and Turks and Caicos Islands. Quaternary Research, 89(2), 394-412.
746	Kennedy, M. J., Hedin, L. O., & Derry, L. A. (2002). Decoupling of unpolluted temperate forests from rock nutrient sources revealed by natural 87Sr/86Sr and 84Sr tracer addition. Proceedings of the National Academy of Sciences, 99(15), 9639-9644.
747	Kennedy, M. J., Chadwick, O. A., Vitousek, P. M., Derry, L. A., & Hendricks, D. M. (1998). Changing sources of base cations during ecosystem development, Hawaiian Islands. Geology, 26(11), 1015-1018.
748	Porder, S., Paytan, A., & Vitousek, P. M. (2005). Erosion and landscape development affect plant nutrient status in the Hawaiian Islands. Oecologia, 142(3), 440-449.
756	Christophe Snoeck, Saskia Ryan, John Pouncett, Maura Pellegrini, Philippe Claeys, Ashlea N. Wainwright, Nadine Mattielli, Julia A. Lee-Thorp, Rick J. Schulting, Towards a biologically available strontium isotope baseline for Ireland, Science of The Total Environment, 2019, 136248
757	Adams, S, Grün, R, McGahan, D, et al. A strontium isoscape of north‐east Australia for human provenance and repatriation. Geoarchaeology. 2019; 34: 231‐ 251. https://doi.org/10.1002/gea.21728
759	A. Janzen, Bataille, C.P.B, Copeland S., Quinn, R. Ambrose, S., Reed, D., Grimes, V., Richards, M., le Roux, P., Roberts, P., (in review) Spatial variation in bioavailable strontium isotope ratios (87Sr/86Sr) in Kenya and northern Tanzania: Implications for ecology, paleoanthropology, and archaeology
760	Rodrigues, C., Máguas, C. & Prohaska, T. Eur Food Res Technol (2011) 232: 361. https://doi.org/10.1007/s00217-010-1362-z
761	Ramiro Barberena, Augusto Tessone, Mariana Cagnoni, Alejandra Gasco, Víctor Durán, Diego Winocur, Anahí Benítez, Gustavo Lucero, Darío Trillas, Inés Zonana, Paula Novellino, Mauricio Fernández, Marta A. Bavio, Erica Zubillaga & Eduardo A. Gautier (2019) Bioavailable Strontium in the Southern Andes (Argentina and Chile): A Tool for Tracking Human and Animal Movement, Environmental Archaeology, DOI…
762	Jurian A. Hoogewerff, Clemens Reimann, Henriette Ueckermann, Robert Frei, Karin M. Frei, Thalita van Aswegen, Claudine Stirling, Malcolm Reid, Aaron Clayton, Anna Ladenberger, S. Albanese, M. Andersson, R. Baritz, M.J. Batista, A. Bel-lan, M. Birke, D. Cicchella, A. Demetriades, B. De Vivo, W. De Vos, E. Dinelli, M. Ďuriš, A. Dusza-Dobek, O.A. Eggen, M. Eklund, V. Ernstsen, P. Filzmoser, D.M.A Fl…
764	D. Esker, S.L. Forman, C. Widga, J.D. Walker, J.E. Andrew, Home range of the Columbian mammoths (Mammuthus columbi) and grazing herbivores from the Waco Mammoth National Monument, (Texas, USA) based on strontium isotope ratios from tooth enamel bioapatite, Palaeogeography, Palaeoclimatology, Palaeoecology, Volume 534, 2019, 109291, ISSN 0031-0182
768	C.P. Bataille, B.E. Crowley, M.J. Wooller, G.J. Bowen, 2020. Advances in global bioavailable strontium isoscapes. Palaeogeography, Palaeoclimatology, Palaeoecology, 555:109849. https://doi.org/10.1016/j.palaeo.2020.109849.
769	J. Funck, C. Bataille, J. Rasic, M. Wooller. 2020. A bio-available strontium isoscape for eastern Beringia: a tool for tracking landscape use of Pleistocene megafauna. JQS 36:76-90. https://doi.org/10.1002/jqs.3262
770	Le Corre, M et al. An ensemble machine learning bioavailable strontium isoscape for Eastern Canada. FACETS. Accepted.
800	Tang, Z. and Wang, X. 2023. A score of bioavailable strontium isotope archaeology in China: Retrospective and prospective. Frontiers in earth science. 10.3389/feart.2022.1094424
801	Shewan, LG et al. 2020. BASELINE BIOAVAILABLE STRONTIUM ISOTOPE VALUES FOR THE INVESTIGATION OF RESIDENTIAL MOBILITY AND RESOURCE-ACQUISITION STRATEGIES IN PREHISTORIC CAMBODIA. Archaeometry 62:810-826. doi: 10.1111/arcm.12557
802	Kramer, RT et al. 2022. A bioavailable strontium (87Sr/86Sr) isoscape for Aotearoa New Zealand: Implications for food forensics and biosecurity. PlosOne. https://doi.org/10.1371/journal.pone.0264458
803	Lazzerini, N. et al. 2021. Monthly mobility inferred from isoscapes and laser ablation strontium isotope ratios in caprine tooth enamel. Scientific Reports. 11:2277. https://doi.org/10.1038/s41598-021-81923-z
