# Supplementary material for: 3000 yr-old patterns of mobile pastoralism revealed by multiple isotopes and radiocarbon dating of ancient horses from the Mongolian Altai
Source: PLoS One. 2025 May 7;20(5):e0322431. doi: 10.1371/journal.pone.0322431 (PMC12057990; doi:10.1371/journal.pone.0322431)
Supplement: S3 File — Isotope data (δ18O, δ13C, 87Sr/86Sr) measured on the 7 Bronze Age horses and the modern horse. (XLSX) [file pone.0322431.s003.xlsx]

## Sheet: 87Sr86Sr_data
indiv	teeth	increment	dist_from_apex_mm	Sr
ST61	M1	1	0.00702018	0.714188
ST61	M1	2	0.0140404	0.713932
ST61	M1	3	0.0210605	0.713593
ST61	M1	4	0.0280807	0.714
ST61	M1	5	0.0351009	0.713717
ST61	M1	6	0.0421211	0.713884
ST61	M1	7	0.0491413	0.713891
ST61	M1	8	0.0561615	0.714119
ST61	M1	9	0.0631816	0.714458
ST61	M1	10	0.0702018	0.714202
ST61	M1	11	0.077222	0.713767
ST61	M1	12	0.0842422	0.713906
ST61	M1	13	0.0912624	0.713803
ST61	M1	14	0.0982826	0.714041
ST61	M1	15	0.105303	0.714042
ST61	M1	16	0.112323	0.713621
ST61	M1	17	0.119343	0.71366
ST61	M1	18	0.126363	0.713932
ST61	M1	19	0.133383	0.714297
ST61	M1	20	0.140404	0.714067
ST61	M1	21	0.147424	0.713811
ST61	M1	22	0.154444	0.713136
ST61	M1	23	0.161464	0.714144
ST61	M1	24	0.168484	0.713994
ST61	M1	25	0.175505	0.713959
ST61	M1	26	0.182525	0.713975
ST61	M1	27	0.189545	0.713668
ST61	M1	28	0.196565	0.714032
ST61	M1	29	0.203585	0.714238
ST61	M1	30	0.210605	0.713592
ST61	M1	31	0.217626	0.714193
ST61	M1	32	0.224646	0.714406
ST61	M1	33	0.231666	0.713867
ST61	M1	34	0.238686	0.714045
ST61	M1	35	0.245706	0.714149
ST61	M1	36	0.252727	0.713785
ST61	M1	37	0.259747	0.713863
ST61	M1	38	0.266767	0.713513
ST61	M1	39	0.273787	0.713529
ST61	M1	40	0.280807	0.713542
ST61	M1	41	0.287828	0.714392
ST61	M1	42	0.294848	0.713886
ST61	M1	43	0.301868	0.713821
ST61	M1	44	0.308888	0.714109
ST61	M1	45	0.315908	0.713869
ST61	M1	46	0.322928	0.713692
ST61	M1	47	0.329949	0.714309
ST61	M1	48	0.336969	0.714522
ST61	M1	49	0.343989	0.714193
ST61	M1	50	0.351009	0.714035
ST61	M1	51	0.358029	0.714033
ST61	M1	52	0.36505	0.714172
ST61	M1	53	0.37207	0.714145
ST61	M1	54	0.37909	0.71436
ST61	M1	55	0.38611	0.714504
ST61	M1	56	0.39313	0.714005
ST61	M1	57	0.40015	0.714126
ST61	M1	58	0.407171	0.713677
ST61	M1	59	0.414191	0.714317
ST61	M1	60	0.421211	0.714001
ST61	M1	61	0.428231	0.7143
ST61	M1	62	0.435251	0.714169
ST61	M1	63	0.442272	0.714005
ST61	M1	64	0.449292	0.714201
ST61	M1	65	0.456312	0.713687
ST61	M1	66	0.463332	0.714137
ST61	M1	67	0.470352	0.714293
ST61	M1	68	0.477372	0.713939
ST61	M1	69	0.484393	0.71396
ST61	M1	70	0.491413	0.713954
ST61	M1	71	0.498433	0.713892
ST61	M1	72	0.505453	0.714126
ST61	M1	73	0.512473	0.714463
ST61	M1	74	0.519494	0.71436
ST61	M1	75	0.526514	0.714066
ST61	M1	76	0.533534	0.713543
ST61	M1	77	0.540554	0.713388
ST61	M1	78	0.547574	0.713978
ST61	M1	79	0.554594	0.71405
ST61	M1	80	0.561615	0.713757
ST61	M1	81	0.568635	0.713688
ST61	M1	82	0.575655	0.713883
ST61	M1	83	0.582675	0.713416
ST61	M1	84	0.589695	0.713717
ST61	M1	85	0.596716	0.713809
ST61	M1	86	0.603736	0.71363
ST61	M1	87	0.610756	0.714248
ST61	M1	88	0.617776	0.713627
ST61	M1	89	0.624796	0.713598
ST61	M1	90	0.631816	0.713881
ST61	M1	91	0.638837	0.713962
ST61	M1	92	0.645857	0.713861
ST61	M1	93	0.652877	0.713854
ST61	M1	94	0.659897	0.714039
ST61	M1	95	0.666917	0.714168
ST61	M1	96	0.673938	0.713657
ST61	M1	97	0.680958	0.713997
ST61	M1	98	0.687978	0.713663
ST61	M1	99	0.694998	0.713695
ST61	M1	100	0.702018	0.714003
ST61	M1	101	0.709038	0.714083
ST61	M1	102	0.716059	0.713918
ST61	M1	103	0.723079	0.713945
ST61	M1	104	0.730099	0.713943
ST61	M1	105	0.737119	0.713762
ST61	M1	106	0.744139	0.714092
ST61	M1	107	0.75116	0.714457
ST61	M1	108	0.75818	0.713588
ST61	M1	109	0.7652	0.713564
ST61	M1	110	0.77222	0.713454
ST61	M1	111	0.77924	0.713996
ST61	M1	112	0.78626	0.714146
ST61	M1	113	0.793281	0.714274
ST61	M1	114	0.800301	0.713847
ST61	M1	115	0.807321	0.71338
ST61	M1	116	0.814341	0.713612
ST61	M1	117	0.821361	0.71406
ST61	M1	118	0.828382	0.714024
ST61	M1	119	0.835402	0.714179
ST61	M1	120	0.842422	0.714204
ST61	M1	121	0.849442	0.71406
ST61	M1	122	0.856462	0.714128
ST61	M1	123	0.863483	0.714334
ST61	M1	124	0.870503	0.714234
ST61	M1	125	0.877523	0.714426
ST61	M1	126	0.884543	0.71429
ST61	M1	127	0.891563	0.713573
ST61	M1	128	0.898583	0.713633
ST61	M1	129	0.905604	0.713704
ST61	M1	130	0.912624	0.713481
ST61	M1	131	0.919644	0.713775
ST61	M1	132	0.926664	0.713792
ST61	M1	133	0.933684	0.713792
ST61	M1	134	0.940705	0.71382
ST61	M1	135	0.947725	0.713661
ST61	M1	136	0.954745	0.713881
ST61	M1	137	0.961765	0.714086
ST61	M1	138	0.968785	0.71367
ST61	M1	139	0.975805	0.713595
ST61	M1	140	0.982826	0.713776
ST61	M1	141	0.989846	0.713668
ST61	M1	142	0.996866	0.713599
ST61	M1	143	1.00389	0.713659
ST61	M1	144	1.01091	0.713625
ST61	M1	145	1.01793	0.71408
ST61	M1	146	1.02495	0.713761
ST61	M1	147	1.03197	0.713697
ST61	M1	148	1.03899	0.713879
ST61	M1	149	1.04601	0.713973
ST61	M1	150	1.05303	0.714099
ST61	M1	151	1.06005	0.714026
ST61	M1	152	1.06707	0.714392
ST61	M1	153	1.07409	0.714079
ST61	M1	154	1.08111	0.714274
ST61	M1	155	1.08813	0.714277
ST61	M1	156	1.09515	0.71383
ST61	M1	157	1.10217	0.713342
ST61	M1	158	1.10919	0.713376
ST61	M1	159	1.11621	0.713212
ST61	M1	160	1.12323	0.714079
ST61	M1	161	1.13025	0.714376
ST61	M1	162	1.13727	0.713869
ST61	M1	163	1.14429	0.714288
ST61	M1	164	1.15131	0.713941
ST61	M1	165	1.15833	0.713456
ST61	M1	166	1.16535	0.713068
ST61	M1	167	1.17237	0.713295
ST61	M1	168	1.17939	0.71375
ST61	M1	169	1.18641	0.71393
ST61	M1	170	1.19343	0.713994
ST61	M1	171	1.20045	0.713848
ST61	M1	172	1.20747	0.713393
ST61	M1	173	1.21449	0.713517
ST61	M1	174	1.22151	0.714283
ST61	M1	175	1.22853	0.713954
ST61	M1	176	1.23555	0.71382
ST61	M1	177	1.24257	0.713823
ST61	M1	178	1.24959	0.713481
ST61	M1	179	1.25661	0.71378
ST61	M1	180	1.26363	0.713608
ST61	M1	181	1.27065	0.713316
ST61	M1	182	1.27767	0.713402
ST61	M1	183	1.28469	0.713749
ST61	M1	184	1.29171	0.713981
ST61	M1	185	1.29873	0.713873
ST61	M1	186	1.30575	0.713831
ST61	M1	187	1.31277	0.713932
ST61	M1	188	1.31979	0.713846
ST61	M1	189	1.32681	0.71341
ST61	M1	190	1.33383	0.713737
ST61	M1	191	1.34085	0.713711
ST61	M1	192	1.34788	0.713641
ST61	M1	193	1.3549	0.713863
ST61	M1	194	1.36192	0.713937
ST61	M1	195	1.36894	0.714052
ST61	M1	196	1.37596	0.71438
ST61	M1	197	1.38298	0.714424
ST61	M1	198	1.39	0.713777
ST61	M1	199	1.39702	0.713803
ST61	M1	200	1.40404	0.713802
ST61	M1	201	1.41106	0.714069
ST61	M1	202	1.41808	0.71416
ST61	M1	203	1.4251	0.713917
ST61	M1	204	1.43212	0.713517
ST61	M1	205	1.43914	0.714319
ST61	M1	206	1.44616	0.714057
ST61	M1	207	1.45318	0.714198
ST61	M1	208	1.4602	0.713922
ST61	M1	209	1.46722	0.714272
ST61	M1	210	1.47424	0.71373
ST61	M1	211	1.48126	0.713875
ST61	M1	212	1.48828	0.713843
ST61	M1	213	1.4953	0.713742
ST61	M1	214	1.50232	0.713858
ST61	M1	215	1.50934	0.7138
ST61	M1	216	1.51636	0.713794
ST61	M1	217	1.52338	0.71377
ST61	M1	218	1.5304	0.713888
ST61	M1	219	1.53742	0.714098
ST61	M1	220	1.54444	0.714055
ST61	M1	221	1.55146	0.713868
ST61	M1	222	1.55848	0.713776
ST61	M1	223	1.5655	0.713615
ST61	M1	224	1.57252	0.713714
ST61	M1	225	1.57954	0.713658
ST61	M1	226	1.58656	0.713923
ST61	M1	227	1.59358	0.714068
ST61	M1	228	1.6006	0.7144
ST61	M1	229	1.60762	0.71367
ST61	M1	230	1.61464	0.713437
ST61	M1	231	1.62166	0.714519
ST61	M1	232	1.62868	0.714009
ST61	M1	233	1.6357	0.713758
ST61	M1	234	1.64272	0.714082
ST61	M1	235	1.64974	0.713622
ST61	M1	236	1.65676	0.714134
ST61	M1	237	1.66378	0.713905
ST61	M1	238	1.6708	0.713581
ST61	M1	239	1.67782	0.714307
ST61	M1	240	1.68484	0.713691
ST61	M1	241	1.69186	0.713844
ST61	M1	242	1.69888	0.713982
ST61	M1	243	1.7059	0.713867
ST61	M1	244	1.71292	0.71364
ST61	M1	245	1.71994	0.713887
ST61	M1	246	1.72697	0.714364
ST61	M1	247	1.73399	0.714071
ST61	M1	248	1.74101	0.713975
ST61	M1	249	1.74803	0.713813
ST61	M1	250	1.75505	0.713735
ST61	M1	251	1.76207	0.713731
ST61	M1	252	1.76909	0.713493
ST61	M1	253	1.77611	0.713705
ST61	M1	254	1.78313	0.713122
ST61	M1	255	1.79015	0.713504
ST61	M1	256	1.79717	0.712916
ST61	M1	257	1.80419	0.713404
ST61	M1	258	1.81121	0.713371
ST61	M1	259	1.81823	0.71345
ST61	M1	260	1.82525	0.713586
ST61	M1	261	1.83227	0.7139
ST61	M1	262	1.83929	0.713191
ST61	M1	263	1.84631	0.713803
ST61	M1	264	1.85333	0.714111
ST61	M1	265	1.86035	0.713529
ST61	M1	266	1.86737	0.714499
ST61	M1	267	1.87439	0.714436
ST61	M1	268	1.88141	0.714355
ST61	M1	269	1.88843	0.713975
ST61	M1	270	1.89545	0.714397
ST61	M1	271	1.90247	0.713733
ST61	M1	272	1.90949	0.713811
ST61	M1	273	1.91651	0.713869
ST61	M1	274	1.92353	0.713298
ST61	M1	275	1.93055	0.713893
ST61	M1	276	1.93757	0.713961
ST61	M1	277	1.94459	0.714028
ST61	M1	278	1.95161	0.714384
ST61	M1	279	1.95863	0.714522
ST61	M1	280	1.96565	0.713926
ST61	M1	281	1.97267	0.714048
ST61	M1	282	1.97969	0.713843
ST61	M1	283	1.98671	0.714014
ST61	M1	284	1.99373	0.713831
ST61	M1	285	2.00075	0.713134
ST61	M1	286	2.00777	0.713668
ST61	M1	287	2.01479	0.714278
ST61	M1	288	2.02181	0.713918
ST61	M1	289	2.02883	0.714119
ST61	M1	290	2.03585	0.714093
ST61	M1	291	2.04287	0.713663
ST61	M1	292	2.04989	0.713767
ST61	M1	293	2.05691	0.713825
ST61	M1	294	2.06393	0.713988
ST61	M1	295	2.07095	0.714152
ST61	M1	296	2.07797	0.713279
ST61	M1	297	2.08499	0.713568
ST61	M1	298	2.09201	0.713221
ST61	M1	299	2.09903	0.713448
ST61	M1	300	2.10605	0.713851
ST61	M1	301	2.11308	0.713501
ST61	M1	302	2.1201	0.714168
ST61	M1	303	2.12712	0.714016
ST61	M1	304	2.13414	0.713571
ST61	M1	305	2.14116	0.714057
ST61	M1	306	2.14818	0.713841
ST61	M1	307	2.1552	0.713876
ST61	M1	308	2.16222	0.714462
ST61	M1	309	2.16924	0.713951
ST61	M1	310	2.17626	0.714191
ST61	M1	311	2.18328	0.714298
ST61	M1	312	2.1903	0.713539
ST61	M1	313	2.19732	0.713854
ST61	M1	314	2.20434	0.713985
ST61	M1	315	2.21136	0.71385
ST61	M1	316	2.21838	0.713689
ST61	M1	317	2.2254	0.713966
ST61	M1	318	2.23242	0.71383
ST61	M1	319	2.23944	0.714309
ST61	M1	320	2.24646	0.714151
ST61	M1	321	2.25348	0.713832
ST61	M1	322	2.2605	0.713606
ST61	M1	323	2.26752	0.713742
ST61	M1	324	2.27454	0.71399
ST61	M1	325	2.28156	0.713643
ST61	M1	326	2.28858	0.713186
ST61	M1	327	2.2956	0.713979
ST61	M1	328	2.30262	0.713762
ST61	M1	329	2.30964	0.713926
ST61	M1	330	2.31666	0.714417
ST61	M1	331	2.32368	0.714127
ST61	M1	332	2.3307	0.71403
ST61	M1	333	2.33772	0.71348
ST61	M1	334	2.34474	0.713976
ST61	M1	335	2.35176	0.714008
ST61	M1	336	2.35878	0.714117
ST61	M1	337	2.3658	0.714206
ST61	M1	338	2.37282	0.714091
ST61	M1	339	2.37984	0.714295
ST61	M1	340	2.38686	0.71365
ST61	M1	341	2.39388	0.714076
ST61	M1	342	2.4009	0.713982
ST61	M1	343	2.40792	0.714015
ST61	M1	344	2.41494	0.713909
ST61	M1	345	2.42196	0.714208
ST61	M1	346	2.42898	0.71422
ST61	M1	347	2.436	0.713864
ST61	M1	348	2.44302	0.713374
ST61	M1	349	2.45004	0.713745
ST61	M1	350	2.45706	0.713908
ST61	M1	351	2.46408	0.713955
ST61	M1	352	2.4711	0.71422
ST61	M1	353	2.47812	0.713665
ST61	M1	354	2.48514	0.713736
ST61	M1	355	2.49216	0.714026
ST61	M1	356	2.49919	0.713687
ST61	M1	357	2.50621	0.713762
ST61	M1	358	2.51323	0.713526
ST61	M1	359	2.52025	0.713802
ST61	M1	360	2.52727	0.713752
ST61	M1	361	2.53429	0.713998
ST61	M1	362	2.54131	0.714125
ST61	M1	363	2.54833	0.714007
ST61	M1	364	2.55535	0.714201
ST61	M1	365	2.56237	0.714096
ST61	M1	366	2.56939	0.714175
ST61	M1	367	2.57641	0.714105
ST61	M1	368	2.58343	0.714111
ST61	M1	369	2.59045	0.714146
ST61	M1	370	2.59747	0.713974
ST61	M1	371	2.60449	0.713348
ST61	M1	372	2.61151	0.713898
ST61	M1	373	2.61853	0.713327
ST61	M1	374	2.62555	0.713744
ST61	M1	375	2.63257	0.714155
ST61	M1	376	2.63959	0.713936
ST61	M1	377	2.64661	0.713968
ST61	M1	378	2.65363	0.713616
ST61	M1	379	2.66065	0.713613
ST61	M1	380	2.66767	0.713746
ST61	M1	381	2.67469	0.713326
ST61	M1	382	2.68171	0.71325
ST61	M1	383	2.68873	0.713255
ST61	M1	384	2.69575	0.713963
ST61	M1	385	2.70277	0.714495
ST61	M1	386	2.70979	0.714484
ST61	M1	387	2.71681	0.71369
ST61	M1	388	2.72383	0.714229
ST61	M1	389	2.73085	0.713963
ST61	M1	390	2.73787	0.713658
ST61	M1	391	2.74489	0.71359
ST61	M1	392	2.75191	0.713899
ST61	M1	393	2.75893	0.714068
ST61	M1	394	2.76595	0.714141
ST61	M1	395	2.77297	0.713946
ST61	M1	396	2.77999	0.714072
ST61	M1	397	2.78701	0.714106
ST61	M1	398	2.79403	0.714232
ST61	M1	399	2.80105	0.714477
ST61	M1	400	2.80807	0.71426
ST61	M1	401	2.81509	0.713345
ST61	M1	402	2.82211	0.713656
ST61	M1	403	2.82913	0.714101
ST61	M1	404	2.83615	0.713949
ST61	M1	405	2.84317	0.713751
ST61	M1	406	2.85019	0.713828
ST61	M1	407	2.85721	0.713981
ST61	M1	408	2.86423	0.714242
ST61	M1	409	2.87125	0.714107
ST61	M1	410	2.87828	0.713828
ST61	M1	411	2.8853	0.713625
ST61	M1	412	2.89232	0.713409
ST61	M1	413	2.89934	0.713683
ST61	M1	414	2.90636	0.713559
ST61	M1	415	2.91338	0.714305
ST61	M1	416	2.9204	0.714139
ST61	M1	417	2.92742	0.714029
ST61	M1	418	2.93444	0.714111
ST61	M1	419	2.94146	0.713894
ST61	M1	420	2.94848	0.713689
ST61	M1	421	2.9555	0.713774
ST61	M1	422	2.96252	0.713751
ST61	M1	423	2.96954	0.714179
ST61	M1	424	2.97656	0.713821
ST61	M1	425	2.98358	0.714067
ST61	M1	426	2.9906	0.714318
ST61	M1	427	2.99762	0.713827
ST61	M1	428	3.00464	0.714306
ST61	M1	429	3.01166	0.714097
ST61	M1	430	3.01868	0.714132
ST61	M1	431	3.0257	0.714097
ST61	M1	432	3.03272	0.714204
ST61	M1	433	3.03974	0.713788
ST61	M1	434	3.04676	0.713606
ST61	M1	435	3.05378	0.713854
ST61	M1	436	3.0608	0.713866
ST61	M1	437	3.06782	0.713385
ST61	M1	438	3.07484	0.713318
ST61	M1	439	3.08186	0.71341
ST61	M1	440	3.08888	0.713612
ST61	M1	441	3.0959	0.714438
ST61	M1	442	3.10292	0.713928
ST61	M1	443	3.10994	0.713286
ST61	M1	444	3.11696	0.713684
ST61	M1	445	3.12398	0.713786
ST61	M1	446	3.131	0.713849
ST61	M1	447	3.13802	0.714127
ST61	M1	448	3.14504	0.713865
ST61	M1	449	3.15206	0.713605
ST61	M1	450	3.15908	0.713368
ST61	M1	451	3.1661	0.713418
ST61	M1	452	3.17312	0.713466
ST61	M1	453	3.18014	0.71332
ST61	M1	454	3.18716	0.713573
ST61	M1	455	3.19418	0.713313
ST61	M1	456	3.2012	0.713938
ST61	M1	457	3.20822	0.713696
ST61	M1	458	3.21524	0.713538
ST61	M1	459	3.22226	0.714112
ST61	M1	460	3.22928	0.713721
ST61	M1	461	3.2363	0.713435
ST61	M1	462	3.24332	0.713318
ST61	M1	463	3.25034	0.713498
ST61	M1	464	3.25736	0.713164
ST61	M1	465	3.26439	0.71356
ST61	M1	466	3.27141	0.713364
ST61	M1	467	3.27843	0.713835
ST61	M1	468	3.28545	0.713221
ST61	M1	469	3.29247	0.713931
ST61	M1	470	3.29949	0.713877
ST61	M1	471	3.30651	0.713805
ST61	M1	472	3.31353	0.714342
ST61	M1	473	3.32055	0.713973
ST61	M1	474	3.32757	0.714042
ST61	M1	475	3.33459	0.714238
ST61	M1	476	3.34161	0.713639
ST61	M1	477	3.34863	0.713684
ST61	M1	478	3.35565	0.71394
ST61	M1	479	3.36267	0.713294
ST61	M1	480	3.36969	0.714139
ST61	M1	481	3.37671	0.713234
ST61	M1	482	3.38373	0.713683
ST61	M1	483	3.39075	0.713886
ST61	M1	484	3.39777	0.713923
ST61	M1	485	3.40479	0.713958
ST61	M1	486	3.41181	0.714411
ST61	M1	487	3.41883	0.714075
ST61	M1	488	3.42585	0.71372
ST61	M1	489	3.43287	0.71391
ST61	M1	490	3.43989	0.713945
ST61	M1	491	3.44691	0.713737
ST61	M1	492	3.45393	0.713682
ST61	M1	493	3.46095	0.71409
ST61	M1	494	3.46797	0.713609
ST61	M1	495	3.47499	0.713789
ST61	M1	496	3.48201	0.713444
ST61	M1	497	3.48903	0.713169
ST61	M1	498	3.49605	0.713533
ST61	M1	499	3.50307	0.714125
ST61	M1	500	3.51009	0.713948
ST61	M1	501	3.51711	0.714333
ST61	M1	502	3.52413	0.713867
ST61	M1	503	3.53115	0.714048
ST61	M1	504	3.53817	0.714225
ST61	M1	505	3.54519	0.714008
ST61	M1	506	3.55221	0.713851
ST61	M1	507	3.55923	0.713766
ST61	M1	508	3.56625	0.714038
ST61	M1	509	3.57327	0.713675
ST61	M1	510	3.58029	0.714058
ST61	M1	511	3.58731	0.713769
ST61	M1	512	3.59433	0.713573
ST61	M1	513	3.60135	0.714064
ST61	M1	514	3.60837	0.713859
ST61	M1	515	3.61539	0.713502
ST61	M1	516	3.62241	0.713917
ST61	M1	517	3.62943	0.713571
ST61	M1	518	3.63645	0.713643
ST61	M1	519	3.64347	0.714084
ST61	M1	520	3.6505	0.714204
ST61	M1	521	3.65752	0.713657
ST61	M1	522	3.66454	0.713647
ST61	M1	523	3.67156	0.713658
ST61	M1	524	3.67858	0.713414
ST61	M1	525	3.6856	0.713893
ST61	M1	526	3.69262	0.713917
ST61	M1	527	3.69964	0.713885
ST61	M1	528	3.70666	0.713849
ST61	M1	529	3.71368	0.713781
ST61	M1	530	3.7207	0.713627
ST61	M1	531	3.72772	0.714199
ST61	M1	532	3.73474	0.71393
ST61	M1	533	3.74176	0.7141
ST61	M1	534	3.74878	0.712981
ST61	M1	535	3.7558	0.713611
ST61	M1	536	3.76282	0.713516
ST61	M1	537	3.76984	0.713499
ST61	M1	538	3.77686	0.713942
ST61	M1	539	3.78388	0.713571
ST61	M1	540	3.7909	0.713959
ST61	M1	541	3.79792	0.713959
ST61	M1	542	3.80494	0.713728
ST61	M1	543	3.81196	0.714183
ST61	M1	544	3.81898	0.714261
ST61	M1	545	3.826	0.713777
ST61	M1	546	3.83302	0.713961
ST61	M1	547	3.84004	0.714073
ST61	M1	548	3.84706	0.713538
ST61	M1	549	3.85408	0.71393
ST61	M1	550	3.8611	0.713778
ST61	M1	551	3.86812	0.713938
ST61	M1	552	3.87514	0.713568
ST61	M1	553	3.88216	0.713828
ST61	M1	554	3.88918	0.714044
ST61	M1	555	3.8962	0.71436
ST61	M1	556	3.90322	0.714091
ST61	M1	557	3.91024	0.713937
ST61	M1	558	3.91726	0.713926
ST61	M1	559	3.92428	0.714306
ST61	M1	560	3.9313	0.713737
ST61	M1	561	3.93832	0.713621
ST61	M1	562	3.94534	0.713487
ST61	M1	563	3.95236	0.713882
ST61	M1	564	3.95938	0.714072
ST61	M1	565	3.9664	0.714389
ST61	M1	566	3.97342	0.71409
ST61	M1	567	3.98044	0.71377
ST61	M1	568	3.98746	0.713674
ST61	M1	569	3.99448	0.7138
ST61	M1	570	4.0015	0.713778
ST61	M1	571	4.00852	0.713751
ST61	M1	572	4.01554	0.713091
ST61	M1	573	4.02256	0.71357
ST61	M1	574	4.02959	0.713937
ST61	M1	575	4.03661	0.713956
ST61	M1	576	4.04363	0.714341
ST61	M1	577	4.05065	0.714258
ST61	M1	578	4.05767	0.71415
ST61	M1	579	4.06469	0.714162
ST61	M1	580	4.07171	0.713801
ST61	M1	581	4.07873	0.713939
ST61	M1	582	4.08575	0.714087
ST61	M1	583	4.09277	0.713849
ST61	M1	584	4.09979	0.713872
ST61	M1	585	4.10681	0.714029
ST61	M1	586	4.11383	0.7138
ST61	M1	587	4.12085	0.713537
ST61	M1	588	4.12787	0.714326
ST61	M1	589	4.13489	0.713614
ST61	M1	590	4.14191	0.713518
ST61	M1	591	4.14893	0.713864
ST61	M1	592	4.15595	0.714255
ST61	M1	593	4.16297	0.714342
ST61	M1	594	4.16999	0.713847
ST61	M1	595	4.17701	0.714191
ST61	M1	596	4.18403	0.714051
ST61	M1	597	4.19105	0.714142
ST61	M1	598	4.19807	0.713548
ST61	M1	599	4.20509	0.713314
ST61	M1	600	4.21211	0.713589
ST61	M1	601	4.21913	0.71369
ST61	M1	602	4.22615	0.713888
ST61	M1	603	4.23317	0.713552
ST61	M1	604	4.24019	0.713753
ST61	M1	605	4.24721	0.713944
ST61	M1	606	4.25423	0.714263
ST61	M1	607	4.26125	0.713975
ST61	M1	608	4.26827	0.713879
ST61	M1	609	4.27529	0.713729
ST61	M1	610	4.28231	0.71365
ST61	M1	611	4.28933	0.713815
ST61	M1	612	4.29635	0.713732
ST61	M1	613	4.30337	0.713638
ST61	M1	614	4.31039	0.713919
ST61	M1	615	4.31741	0.713416
ST61	M1	616	4.32443	0.713909
ST61	M1	617	4.33145	0.714367
ST61	M1	618	4.33847	0.714264
ST61	M1	619	4.34549	0.713784
ST61	M1	620	4.35251	0.713514
ST61	M1	621	4.35953	0.713976
ST61	M1	622	4.36655	0.714163
ST61	M1	623	4.37357	0.714005
ST61	M1	624	4.38059	0.714358
ST61	M1	625	4.38761	0.71444
ST61	M1	626	4.39463	0.713921
ST61	M1	627	4.40165	0.71329
ST61	M1	628	4.40867	0.713216
ST61	M1	629	4.4157	0.713265
ST61	M1	630	4.42272	0.71364
ST61	M1	631	4.42974	0.713916
ST61	M1	632	4.43676	0.713737
ST61	M1	633	4.44378	0.714041
ST61	M1	634	4.4508	0.714269
ST61	M1	635	4.45782	0.714085
ST61	M1	636	4.46484	0.714135
ST61	M1	637	4.47186	0.713817
ST61	M1	638	4.47888	0.713764
ST61	M1	639	4.4859	0.713663
ST61	M1	640	4.49292	0.713737
ST61	M1	641	4.49994	0.713599
ST61	M1	642	4.50696	0.713641
ST61	M1	643	4.51398	0.713904
ST61	M1	644	4.521	0.714144
ST61	M1	645	4.52802	0.713904
ST61	M1	646	4.53504	0.714189
ST61	M1	647	4.54206	0.71383
ST61	M1	648	4.54908	0.713633
ST61	M1	649	4.5561	0.714112
ST61	M1	650	4.56312	0.714435
ST61	M1	651	4.57014	0.714369
ST61	M1	652	4.57716	0.714268
ST61	M1	653	4.58418	0.714078
ST61	M1	654	4.5912	0.713623
ST61	M1	655	4.59822	0.713731
ST61	M1	656	4.60524	0.714019
ST61	M1	657	4.61226	0.714091
ST61	M1	658	4.61928	0.713619
ST61	M1	659	4.6263	0.713771
ST61	M1	660	4.63332	0.71437
ST61	M1	661	4.64034	0.713744
ST61	M1	662	4.64736	0.713926
ST61	M1	663	4.65438	0.71375
ST61	M1	664	4.6614	0.714037
ST61	M1	665	4.66842	0.713578
ST61	M1	666	4.67544	0.71351
ST61	M1	667	4.68246	0.713237
ST61	M1	668	4.68948	0.713709
ST61	M1	669	4.6965	0.714262
ST61	M1	670	4.70352	0.713631
ST61	M1	671	4.71054	0.714363
ST61	M1	672	4.71756	0.714035
ST61	M1	673	4.72458	0.714315
ST61	M1	674	4.7316	0.71433
ST61	M1	675	4.73862	0.714031
ST61	M1	676	4.74564	0.713843
ST61	M1	677	4.75266	0.713746
ST61	M1	678	4.75968	0.713193
ST61	M1	679	4.7667	0.713782
ST61	M1	680	4.77372	0.71437
ST61	M1	681	4.78074	0.714185
ST61	M1	682	4.78776	0.713703
ST61	M1	683	4.79479	0.714011
ST61	M1	684	4.80181	0.713994
ST61	M1	685	4.80883	0.713789
ST61	M1	686	4.81585	0.714121
ST61	M1	687	4.82287	0.713864
ST61	M1	688	4.82989	0.714299
ST61	M1	689	4.83691	0.714278
ST61	M1	690	4.84393	0.714033
ST61	M1	691	4.85095	0.71451
ST61	M1	692	4.85797	0.713955
ST61	M1	693	4.86499	0.713726
ST61	M1	694	4.87201	0.713984
ST61	M1	695	4.87903	0.713491
ST61	M1	696	4.88605	0.713729
ST61	M1	697	4.89307	0.714
ST61	M1	698	4.90009	0.714328
ST61	M1	699	4.90711	0.714222
ST61	M1	700	4.91413	0.713839
ST61	M1	701	4.92115	0.713658
ST61	M1	702	4.92817	0.713399
ST61	M1	703	4.93519	0.713784
ST61	M1	704	4.94221	0.713797
ST61	M1	705	4.94923	0.713904
ST61	M1	706	4.95625	0.713955
ST61	M1	707	4.96327	0.713671
ST61	M1	708	4.97029	0.71355
ST61	M1	709	4.97731	0.71391
ST61	M1	710	4.98433	0.714085
ST61	M1	711	4.99135	0.71439
ST61	M1	712	4.99837	0.71401
ST61	M1	713	5.00539	0.713836
ST61	M1	714	5.01241	0.713642
ST61	M1	715	5.01943	0.71356
ST61	M1	716	5.02645	0.713466
ST61	M1	717	5.03347	0.713918
ST61	M1	718	5.04049	0.713635
ST61	M1	719	5.04751	0.714118
ST61	M1	720	5.05453	0.714015
ST61	M1	721	5.06155	0.714179
ST61	M1	722	5.06857	0.714038
ST61	M1	723	5.07559	0.713561
ST61	M1	724	5.08261	0.713809
ST61	M1	725	5.08963	0.713745
ST61	M1	726	5.09665	0.713662
ST61	M1	727	5.10367	0.713723
ST61	M1	728	5.11069	0.71378
ST61	M1	729	5.11771	0.71318
ST61	M1	730	5.12473	0.713514
ST61	M1	731	5.13175	0.713391
ST61	M1	732	5.13877	0.713427
ST61	M1	733	5.14579	0.714043
ST61	M1	734	5.15281	0.71382
ST61	M1	735	5.15983	0.714133
ST61	M1	736	5.16685	0.713725
ST61	M1	737	5.17387	0.713201
ST61	M1	738	5.1809	0.713977
ST61	M1	739	5.18792	0.714004
ST61	M1	740	5.19494	0.713933
ST61	M1	741	5.20196	0.713745
ST61	M1	742	5.20898	0.713952
ST61	M1	743	5.216	0.713941
ST61	M1	744	5.22302	0.713684
ST61	M1	745	5.23004	0.713912
ST61	M1	746	5.23706	0.713676
ST61	M1	747	5.24408	0.713865
ST61	M1	748	5.2511	0.713648
ST61	M1	749	5.25812	0.713973
ST61	M1	750	5.26514	0.714159
ST61	M1	751	5.27216	0.713636
ST61	M1	752	5.27918	0.714072
ST61	M1	753	5.2862	0.713112
ST61	M1	754	5.29322	0.713239
ST61	M1	755	5.30024	0.713512
ST61	M1	756	5.30726	0.713579
ST61	M1	757	5.31428	0.713686
ST61	M1	758	5.3213	0.713472
ST61	M1	759	5.32832	0.713863
ST61	M1	760	5.33534	0.71339
ST61	M1	761	5.34236	0.713976
ST61	M1	762	5.34938	0.713505
ST61	M1	763	5.3564	0.714307
ST61	M1	764	5.36342	0.713931
ST61	M1	765	5.37044	0.713252
ST61	M1	766	5.37746	0.71349
ST61	M1	767	5.38448	0.713471
ST61	M1	768	5.3915	0.713703
ST61	M1	769	5.39852	0.713959
ST61	M1	770	5.40554	0.714104
ST61	M1	771	5.41256	0.713302
ST61	M1	772	5.41958	0.713583
ST61	M1	773	5.4266	0.713503
ST61	M1	774	5.43362	0.713548
ST61	M1	775	5.44064	0.713262
ST61	M1	776	5.44766	0.713039
ST61	M1	777	5.45468	0.713405
ST61	M1	778	5.4617	0.713686
ST61	M1	779	5.46872	0.713676
ST61	M1	780	5.47574	0.713512
ST61	M1	781	5.48276	0.714074
ST61	M1	782	5.48978	0.713964
ST61	M1	783	5.4968	0.713833
ST61	M1	784	5.50382	0.714088
ST61	M1	785	5.51084	0.714192
ST61	M1	786	5.51786	0.713752
ST61	M1	787	5.52488	0.713918
ST61	M1	788	5.5319	0.713543
ST61	M1	789	5.53892	0.713283
ST61	M1	790	5.54594	0.713744
ST61	M1	791	5.55296	0.713489
ST61	M1	792	5.55998	0.713434
ST61	M1	793	5.56701	0.71353
ST61	M1	794	5.57403	0.713022
ST61	M1	795	5.58105	0.713046
ST61	M1	796	5.58807	0.713502
ST61	M1	797	5.59509	0.713278
ST61	M1	798	5.60211	0.713887
ST61	M1	799	5.60913	0.713849
ST61	M1	800	5.61615	0.713711
ST61	M1	801	5.62317	0.713783
ST61	M1	802	5.63019	0.713477
ST61	M1	803	5.63721	0.714249
ST61	M1	804	5.64423	0.713709
ST61	M1	805	5.65125	0.713912
ST61	M1	806	5.65827	0.713881
ST61	M1	807	5.66529	0.714157
ST61	M1	808	5.67231	0.713806
ST61	M1	809	5.67933	0.713411
ST61	M1	810	5.68635	0.713345
ST61	M1	811	5.69337	0.713364
ST61	M1	812	5.70039	0.713252
ST61	M1	813	5.70741	0.71401
ST61	M1	814	5.71443	0.713512
ST61	M1	815	5.72145	0.713567
ST61	M1	816	5.72847	0.713693
ST61	M1	817	5.73549	0.71335
ST61	M1	818	5.74251	0.713408
ST61	M1	819	5.74953	0.713629
ST61	M1	820	5.75655	0.714176
ST61	M1	821	5.76357	0.713628
ST61	M1	822	5.77059	0.713368
ST61	M1	823	5.77761	0.713337
ST61	M1	824	5.78463	0.713545
ST61	M1	825	5.79165	0.713599
ST61	M1	826	5.79867	0.713922
ST61	M1	827	5.80569	0.713654
ST61	M1	828	5.81271	0.713408
ST61	M1	829	5.81973	0.713854
ST61	M1	830	5.82675	0.714091
ST61	M1	831	5.83377	0.714234
ST61	M1	832	5.84079	0.713828
ST61	M1	833	5.84781	0.71385
ST61	M1	834	5.85483	0.713338
ST61	M1	835	5.86185	0.71315
ST61	M1	836	5.86887	0.713409
ST61	M1	837	5.87589	0.713817
ST61	M1	838	5.88291	0.714085
ST61	M1	839	5.88993	0.713743
ST61	M1	840	5.89695	0.713859
ST61	M1	841	5.90397	0.713874
ST61	M1	842	5.91099	0.713694
ST61	M1	843	5.91801	0.714003
ST61	M1	844	5.92503	0.713732
ST61	M1	845	5.93205	0.713889
ST61	M1	846	5.93907	0.714003
ST61	M1	847	5.9461	0.713979
ST61	M1	848	5.95312	0.714016
ST61	M1	849	5.96014	0.713537
ST61	M1	850	5.96716	0.713288
ST61	M1	851	5.97418	0.714031
ST61	M1	852	5.9812	0.713824
ST61	M1	853	5.98822	0.713986
ST61	M1	854	5.99524	0.713842
ST61	M1	855	6.00226	0.713712
ST61	M1	856	6.00928	0.713657
ST61	M1	857	6.0163	0.713449
ST61	M1	858	6.02332	0.713277
ST61	M1	859	6.03034	0.713226
ST61	M1	860	6.03736	0.713708
ST61	M1	861	6.04438	0.713487
ST61	M1	862	6.0514	0.713827
ST61	M1	863	6.05842	0.713967
ST61	M1	864	6.06544	0.714182
ST61	M1	865	6.07246	0.714115
ST61	M1	866	6.07948	0.713531
ST61	M1	867	6.0865	0.714369
ST61	M1	868	6.09352	0.713931
ST61	M1	869	6.10054	0.713451
ST61	M1	870	6.10756	0.713818
ST61	M1	871	6.11458	0.713759
ST61	M1	872	6.1216	0.713766
ST61	M1	873	6.12862	0.713831
ST61	M1	874	6.13564	0.713475
ST61	M1	875	6.14266	0.713496
ST61	M1	876	6.14968	0.713716
ST61	M1	877	6.1567	0.713902
ST61	M1	878	6.16372	0.7137
ST61	M1	879	6.17074	0.713618
ST61	M1	880	6.17776	0.713471
ST61	M1	881	6.18478	0.713115
ST61	M1	882	6.1918	0.713428
ST61	M1	883	6.19882	0.713627
ST61	M1	884	6.20584	0.713791
ST61	M1	885	6.21286	0.713462
ST61	M1	886	6.21988	0.71369
ST61	M1	887	6.2269	0.713434
ST61	M1	888	6.23392	0.712786
ST61	M1	889	6.24094	0.713765
ST61	M1	890	6.24796	0.713399
ST61	M1	891	6.25498	0.713092
ST61	M1	892	6.262	0.71339
ST61	M1	893	6.26902	0.713846
ST61	M1	894	6.27604	0.713325
ST61	M1	895	6.28306	0.713157
ST61	M1	896	6.29008	0.71365
ST61	M1	897	6.2971	0.71344
ST61	M1	898	6.30412	0.713549
ST61	M1	899	6.31114	0.713384
ST61	M1	900	6.31816	0.713745
ST61	M1	901	6.32518	0.71353
ST61	M1	902	6.33221	0.713751
ST61	M1	903	6.33923	0.713876
ST61	M1	904	6.34625	0.713703
ST61	M1	905	6.35327	0.713806
ST61	M1	906	6.36029	0.713609
ST61	M1	907	6.36731	0.714054
ST61	M1	908	6.37433	0.713584
ST61	M1	909	6.38135	0.713492
ST61	M1	910	6.38837	0.713459
ST61	M1	911	6.39539	0.713813
ST61	M1	912	6.40241	0.713589
ST61	M1	913	6.40943	0.71355
ST61	M1	914	6.41645	0.713162
ST61	M1	915	6.42347	0.713449
ST61	M1	916	6.43049	0.713393
ST61	M1	917	6.43751	0.713915
ST61	M1	918	6.44453	0.713562
ST61	M1	919	6.45155	0.713166
ST61	M1	920	6.45857	0.713834
ST61	M1	921	6.46559	0.714276
ST61	M1	922	6.47261	0.713541
ST61	M1	923	6.47963	0.713896
ST61	M1	924	6.48665	0.713629
ST61	M1	925	6.49367	0.7132
ST61	M1	926	6.50069	0.713226
ST61	M1	927	6.50771	0.713385
ST61	M1	928	6.51473	0.713098
ST61	M1	929	6.52175	0.713819
ST61	M1	930	6.52877	0.714311
ST61	M1	931	6.53579	0.714008
ST61	M1	932	6.54281	0.71351
ST61	M1	933	6.54983	0.714144
ST61	M1	934	6.55685	0.713628
ST61	M1	935	6.56387	0.713518
ST61	M1	936	6.57089	0.713418
ST61	M1	937	6.57791	0.713322
ST61	M1	938	6.58493	0.713374
ST61	M1	939	6.59195	0.713088
ST61	M1	940	6.59897	0.713081
ST61	M1	941	6.60599	0.713781
ST61	M1	942	6.61301	0.713378
ST61	M1	943	6.62003	0.713681
ST61	M1	944	6.62705	0.713793
ST61	M1	945	6.63407	0.7135
ST61	M1	946	6.64109	0.713638
ST61	M1	947	6.64811	0.713644
ST61	M1	948	6.65513	0.713652
ST61	M1	949	6.66215	0.714449
ST61	M1	950	6.66917	0.713585
ST61	M1	951	6.67619	0.713684
ST61	M1	952	6.68321	0.713383
ST61	M1	953	6.69023	0.71359
ST61	M1	954	6.69725	0.713499
ST61	M1	955	6.70427	0.713501
ST61	M1	956	6.71129	0.713141
ST61	M1	957	6.71832	0.713525
ST61	M1	958	6.72534	0.713671
ST61	M1	959	6.73236	0.713782
ST61	M1	960	6.73938	0.713419
ST61	M1	961	6.7464	0.713649
ST61	M1	962	6.75342	0.71387
ST61	M1	963	6.76044	0.713657
ST61	M1	964	6.76746	0.713378
ST61	M1	965	6.77448	0.713692
ST61	M1	966	6.7815	0.713734
ST61	M1	967	6.78852	0.713597
ST61	M1	968	6.79554	0.713366
ST61	M1	969	6.80256	0.713542
ST61	M1	970	6.80958	0.714034
ST61	M1	971	6.8166	0.713994
ST61	M1	972	6.82362	0.7137
ST61	M1	973	6.83064	0.713575
ST61	M1	974	6.83766	0.713986
ST61	M1	975	6.84468	0.714288
ST61	M1	976	6.8517	0.713783
ST61	M1	977	6.85872	0.713482
ST61	M1	978	6.86574	0.713855
ST61	M1	979	6.87276	0.713911
ST61	M1	980	6.87978	0.713555
ST61	M1	981	6.8868	0.712816
ST61	M1	982	6.89382	0.71338
ST61	M1	983	6.90084	0.71365
ST61	M1	984	6.90786	0.714059
ST61	M1	985	6.91488	0.713593
ST61	M1	986	6.9219	0.713635
ST61	M1	987	6.92892	0.713504
ST61	M1	988	6.93594	0.713494
ST61	M1	989	6.94296	0.713672
ST61	M1	990	6.94998	0.713937
ST61	M1	991	6.957	0.713858
ST61	M1	992	6.96402	0.713392
ST61	M1	993	6.97104	0.714076
ST61	M1	994	6.97806	0.71403
ST61	M1	995	6.98508	0.713456
ST61	M1	996	6.9921	0.713679
ST61	M1	997	6.99912	0.714014
ST61	M1	998	7.00614	0.713559
ST61	M1	999	7.01316	0.713568
ST61	M1	1000	7.02018	0.713797
ST61	M1	1001	7.0272	0.713428
ST61	M1	1002	7.03422	0.714071
ST61	M1	1003	7.04124	0.713558
ST61	M1	1004	7.04826	0.713744
ST61	M1	1005	7.05528	0.713697
ST61	M1	1006	7.0623	0.713747
ST61	M1	1007	7.06932	0.713635
ST61	M1	1008	7.07634	0.713908
ST61	M1	1009	7.08336	0.713939
ST61	M1	1010	7.09038	0.713648
ST61	M1	1011	7.09741	0.713989
ST61	M1	1012	7.10443	0.71353
ST61	M1	1013	7.11145	0.713241
ST61	M1	1014	7.11847	0.713468
ST61	M1	1015	7.12549	0.71359
ST61	M1	1016	7.13251	0.713449
ST61	M1	1017	7.13953	0.713963
ST61	M1	1018	7.14655	0.713355
ST61	M1	1019	7.15357	0.713556
ST61	M1	1020	7.16059	0.713793
ST61	M1	1021	7.16761	0.713125
ST61	M1	1022	7.17463	0.713242
ST61	M1	1023	7.18165	0.713485
ST61	M1	1024	7.18867	0.713887
ST61	M1	1025	7.19569	0.713465
ST61	M1	1026	7.20271	0.713716
ST61	M1	1027	7.20973	0.713804
ST61	M1	1028	7.21675	0.713023
ST61	M1	1029	7.22377	0.71342
ST61	M1	1030	7.23079	0.713683
ST61	M1	1031	7.23781	0.713387
ST61	M1	1032	7.24483	0.713002
ST61	M1	1033	7.25185	0.713767
ST61	M1	1034	7.25887	0.713904
ST61	M1	1035	7.26589	0.71363
ST61	M1	1036	7.27291	0.713431
ST61	M1	1037	7.27993	0.713317
ST61	M1	1038	7.28695	0.71342
ST61	M1	1039	7.29397	0.713242
ST61	M1	1040	7.30099	0.713018
ST61	M1	1041	7.30801	0.713708
ST61	M1	1042	7.31503	0.713721
ST61	M1	1043	7.32205	0.713821
ST61	M1	1044	7.32907	0.713375
ST61	M1	1045	7.33609	0.713354
ST61	M1	1046	7.34311	0.713569
ST61	M1	1047	7.35013	0.713526
ST61	M1	1048	7.35715	0.713608
ST61	M1	1049	7.36417	0.713376
ST61	M1	1050	7.37119	0.712925
ST61	M1	1051	7.37821	0.712883
ST61	M1	1052	7.38523	0.713096
ST61	M1	1053	7.39225	0.713233
ST61	M1	1054	7.39927	0.712653
ST61	M1	1055	7.40629	0.713254
ST61	M1	1056	7.41331	0.713341
ST61	M1	1057	7.42033	0.713052
ST61	M1	1058	7.42735	0.71289
ST61	M1	1059	7.43437	0.712982
ST61	M1	1060	7.44139	0.713385
ST61	M1	1061	7.44841	0.713343
ST61	M1	1062	7.45543	0.7133
ST61	M1	1063	7.46245	0.713288
ST61	M1	1064	7.46947	0.713636
ST61	M1	1065	7.47649	0.713756
ST61	M1	1066	7.48352	0.714007
ST61	M1	1067	7.49054	0.713763
ST61	M1	1068	7.49756	0.713637
ST61	M1	1069	7.50458	0.713571
ST61	M1	1070	7.5116	0.713536
ST61	M1	1071	7.51862	0.71348
ST61	M1	1072	7.52564	0.713112
ST61	M1	1073	7.53266	0.713396
ST61	M1	1074	7.53968	0.713392
ST61	M1	1075	7.5467	0.713219
ST61	M1	1076	7.55372	0.713234
ST61	M1	1077	7.56074	0.712873
ST61	M1	1078	7.56776	0.71319
ST61	M1	1079	7.57478	0.713452
ST61	M1	1080	7.5818	0.713599
ST61	M1	1081	7.58882	0.713167
ST61	M1	1082	7.59584	0.713909
ST61	M1	1083	7.60286	0.71363
ST61	M1	1084	7.60988	0.713893
ST61	M1	1085	7.6169	0.713275
ST61	M1	1086	7.62392	0.712952
ST61	M1	1087	7.63094	0.713171
ST61	M1	1088	7.63796	0.713847
ST61	M1	1089	7.64498	0.713205
ST61	M1	1090	7.652	0.71324
ST61	M1	1091	7.65902	0.713571
ST61	M1	1092	7.66604	0.71309
ST61	M1	1093	7.67306	0.71253
ST61	M1	1094	7.68008	0.713243
ST61	M1	1095	7.6871	0.713799
ST61	M1	1096	7.69412	0.713654
ST61	M1	1097	7.70114	0.713447
ST61	M1	1098	7.70816	0.713355
ST61	M1	1099	7.71518	0.713498
ST61	M1	1100	7.7222	0.71358
ST61	M1	1101	7.72922	0.71342
ST61	M1	1102	7.73624	0.71373
ST61	M1	1103	7.74326	0.713591
ST61	M1	1104	7.75028	0.713233
ST61	M1	1105	7.7573	0.713295
ST61	M1	1106	7.76432	0.713258
ST61	M1	1107	7.77134	0.713583
ST61	M1	1108	7.77836	0.713232
ST61	M1	1109	7.78538	0.713376
ST61	M1	1110	7.7924	0.713331
ST61	M1	1111	7.79942	0.712986
ST61	M1	1112	7.80644	0.712792
ST61	M1	1113	7.81346	0.713397
ST61	M1	1114	7.82048	0.713509
ST61	M1	1115	7.8275	0.712852
ST61	M1	1116	7.83452	0.713765
ST61	M1	1117	7.84154	0.713462
ST61	M1	1118	7.84856	0.713082
ST61	M1	1119	7.85558	0.713043
ST61	M1	1120	7.8626	0.713464
ST61	M1	1121	7.86963	0.713196
ST61	M1	1122	7.87665	0.712999
ST61	M1	1123	7.88367	0.713344
ST61	M1	1124	7.89069	0.713484
ST61	M1	1125	7.89771	0.713081
ST61	M1	1126	7.90473	0.713499
ST61	M1	1127	7.91175	0.713415
ST61	M1	1128	7.91877	0.713601
ST61	M1	1129	7.92579	0.713602
ST61	M1	1130	7.93281	0.713693
ST61	M1	1131	7.93983	0.713195
ST61	M1	1132	7.94685	0.713813
ST61	M1	1133	7.95387	0.713218
ST61	M1	1134	7.96089	0.71355
ST61	M1	1135	7.96791	0.71343
ST61	M1	1136	7.97493	0.713007
ST61	M1	1137	7.98195	0.712891
ST61	M1	1138	7.98897	0.713339
ST61	M1	1139	7.99599	0.712899
ST61	M1	1140	8.00301	0.713448
ST61	M1	1141	8.01003	0.712845
ST61	M1	1142	8.01705	0.712994
ST61	M1	1143	8.02407	0.713054
ST61	M1	1144	8.03109	0.713296
ST61	M1	1145	8.03811	0.713103
ST61	M1	1146	8.04513	0.713541
ST61	M1	1147	8.05215	0.713504
ST61	M1	1148	8.05917	0.713305
ST61	M1	1149	8.06619	0.712953
ST61	M1	1150	8.07321	0.713238
ST61	M1	1151	8.08023	0.713293
ST61	M1	1152	8.08725	0.713158
ST61	M1	1153	8.09427	0.713268
ST61	M1	1154	8.10129	0.713159
ST61	M1	1155	8.10831	0.713147
ST61	M1	1156	8.11533	0.712877
ST61	M1	1157	8.12235	0.712955
ST61	M1	1158	8.12937	0.713012
ST61	M1	1159	8.13639	0.713029
ST61	M1	1160	8.14341	0.712988
ST61	M1	1161	8.15043	0.713003
ST61	M1	1162	8.15745	0.71279
ST61	M1	1163	8.16447	0.712707
ST61	M1	1164	8.17149	0.712987
ST61	M1	1165	8.17851	0.713209
ST61	M1	1166	8.18553	0.712808
ST61	M1	1167	8.19255	0.713442
ST61	M1	1168	8.19957	0.713314
ST61	M1	1169	8.20659	0.713415
ST61	M1	1170	8.21361	0.713631
ST61	M1	1171	8.22063	0.713413
ST61	M1	1172	8.22765	0.713423
ST61	M1	1173	8.23467	0.713214
ST61	M1	1174	8.24169	0.71293
ST61	M1	1175	8.24872	0.712808
ST61	M1	1176	8.25574	0.713099
ST61	M1	1177	8.26276	0.713287
ST61	M1	1178	8.26978	0.71332
ST61	M1	1179	8.2768	0.713804
ST61	M1	1180	8.28382	0.713894
ST61	M1	1181	8.29084	0.71315
ST61	M1	1182	8.29786	0.713672
ST61	M1	1183	8.30488	0.71284
ST61	M1	1184	8.3119	0.712934
ST61	M1	1185	8.31892	0.712994
ST61	M1	1186	8.32594	0.713326
ST61	M1	1187	8.33296	0.713468
ST61	M1	1188	8.33998	0.713373
ST61	M1	1189	8.347	0.713239
ST61	M1	1190	8.35402	0.713195
ST61	M1	1191	8.36104	0.712588
ST61	M1	1192	8.36806	0.712837
ST61	M1	1193	8.37508	0.713207
ST61	M1	1194	8.3821	0.713225
ST61	M1	1195	8.38912	0.713483
ST61	M1	1196	8.39614	0.713719
ST61	M1	1197	8.40316	0.713034
ST61	M1	1198	8.41018	0.712756
ST61	M1	1199	8.4172	0.712768
ST61	M1	1200	8.42422	0.713337
ST61	M1	1201	8.43124	0.713264
ST61	M1	1202	8.43826	0.713223
ST61	M1	1203	8.44528	0.713426
ST61	M1	1204	8.4523	0.712901
ST61	M1	1205	8.45932	0.713366
ST61	M1	1206	8.46634	0.713059
ST61	M1	1207	8.47336	0.712953
ST61	M1	1208	8.48038	0.713145
ST61	M1	1209	8.4874	0.713252
ST61	M1	1210	8.49442	0.713081
ST61	M1	1211	8.50144	0.713344
ST61	M1	1212	8.50846	0.713531
ST61	M1	1213	8.51548	0.713237
ST61	M1	1214	8.5225	0.713099
ST61	M1	1215	8.52952	0.713047
ST61	M1	1216	8.53654	0.712849
ST61	M1	1217	8.54356	0.712548
ST61	M1	1218	8.55058	0.71254
ST61	M1	1219	8.5576	0.713278
ST61	M1	1220	8.56462	0.713254
ST61	M1	1221	8.57164	0.712835
ST61	M1	1222	8.57866	0.712941
ST61	M1	1223	8.58568	0.713082
ST61	M1	1224	8.5927	0.713216
ST61	M1	1225	8.59972	0.713048
ST61	M1	1226	8.60674	0.713287
ST61	M1	1227	8.61376	0.713193
ST61	M1	1228	8.62078	0.71285
ST61	M1	1229	8.6278	0.712882
ST61	M1	1230	8.63483	0.713084
ST61	M1	1231	8.64185	0.713116
ST61	M1	1232	8.64887	0.712753
ST61	M1	1233	8.65589	0.713525
ST61	M1	1234	8.66291	0.712836
ST61	M1	1235	8.66993	0.713348
ST61	M1	1236	8.67695	0.713715
ST61	M1	1237	8.68397	0.714073
ST61	M1	1238	8.69099	0.713326
ST61	M1	1239	8.69801	0.713647
ST61	M1	1240	8.70503	0.713227
ST61	M1	1241	8.71205	0.713741
ST61	M1	1242	8.71907	0.71359
ST61	M1	1243	8.72609	0.713792
ST61	M1	1244	8.73311	0.713907
ST61	M1	1245	8.74013	0.713135
ST61	M1	1246	8.74715	0.712636
ST61	M1	1247	8.75417	0.712939
ST61	M1	1248	8.76119	0.713027
ST61	M1	1249	8.76821	0.71299
ST61	M1	1250	8.77523	0.712673
ST61	M1	1251	8.78225	0.712779
ST61	M1	1252	8.78927	0.713859
ST61	M1	1253	8.79629	0.713819
ST61	M1	1254	8.80331	0.713127
ST61	M1	1255	8.81033	0.713205
ST61	M1	1256	8.81735	0.713101
ST61	M1	1257	8.82437	0.713175
ST61	M1	1258	8.83139	0.713101
ST61	M1	1259	8.83841	0.713317
ST61	M1	1260	8.84543	0.712998
ST61	M1	1261	8.85245	0.713295
ST61	M1	1262	8.85947	0.713309
ST61	M1	1263	8.86649	0.713259
ST61	M1	1264	8.87351	0.713407
ST61	M1	1265	8.88053	0.713177
ST61	M1	1266	8.88755	0.71293
ST61	M1	1267	8.89457	0.713391
ST61	M1	1268	8.90159	0.713107
ST61	M1	1269	8.90861	0.713066
ST61	M1	1270	8.91563	0.71285
ST61	M1	1271	8.92265	0.712885
ST61	M1	1272	8.92967	0.713012
ST61	M1	1273	8.93669	0.713091
ST61	M1	1274	8.94371	0.713204
ST61	M1	1275	8.95073	0.71326
ST61	M1	1276	8.95775	0.713488
ST61	M1	1277	8.96477	0.713843
ST61	M1	1278	8.97179	0.71361
ST61	M1	1279	8.97881	0.713503
ST61	M1	1280	8.98583	0.713408
ST61	M1	1281	8.99285	0.713531
ST61	M1	1282	8.99987	0.713365
ST61	M1	1283	9.00689	0.713095
ST61	M1	1284	9.01392	0.713055
ST61	M1	1285	9.02094	0.713102
ST61	M1	1286	9.02796	0.713256
ST61	M1	1287	9.03498	0.713671
ST61	M1	1288	9.042	0.713349
ST61	M1	1289	9.04902	0.713249
ST61	M1	1290	9.05604	0.713195
ST61	M1	1291	9.06306	0.713034
ST61	M1	1292	9.07008	0.71305
ST61	M1	1293	9.0771	0.712999
ST61	M1	1294	9.08412	0.713042
ST61	M1	1295	9.09114	0.713277
ST61	M1	1296	9.09816	0.712794
ST61	M1	1297	9.10518	0.713105
ST61	M1	1298	9.1122	0.71349
ST61	M1	1299	9.11922	0.713571
ST61	M1	1300	9.12624	0.713404
ST61	M1	1301	9.13326	0.712974
ST61	M1	1302	9.14028	0.713011
ST61	M1	1303	9.1473	0.713032
ST61	M1	1304	9.15432	0.712587
ST61	M1	1305	9.16134	0.712721
ST61	M1	1306	9.16836	0.713538
ST61	M1	1307	9.17538	0.713097
ST61	M1	1308	9.1824	0.712679
ST61	M1	1309	9.18942	0.712681
ST61	M1	1310	9.19644	0.712571
ST61	M1	1311	9.20346	0.71287
ST61	M1	1312	9.21048	0.713159
ST61	M1	1313	9.2175	0.713441
ST61	M1	1314	9.22452	0.713253
ST61	M1	1315	9.23154	0.713051
ST61	M1	1316	9.23856	0.712435
ST61	M1	1317	9.24558	0.71323
ST61	M1	1318	9.2526	0.713254
ST61	M1	1319	9.25962	0.713193
ST61	M1	1320	9.26664	0.713203
ST61	M1	1321	9.27366	0.713398
ST61	M1	1322	9.28068	0.713144
ST61	M1	1323	9.2877	0.713432
ST61	M1	1324	9.29472	0.71325
ST61	M1	1325	9.30174	0.713297
ST61	M1	1326	9.30876	0.712943
ST61	M1	1327	9.31578	0.713277
ST61	M1	1328	9.3228	0.712748
ST61	M1	1329	9.32982	0.712901
ST61	M1	1330	9.33684	0.713105
ST61	M1	1331	9.34386	0.712934
ST61	M1	1332	9.35088	0.713072
ST61	M1	1333	9.3579	0.713204
ST61	M1	1334	9.36492	0.713431
ST61	M1	1335	9.37194	0.713021
ST61	M1	1336	9.37896	0.713045
ST61	M1	1337	9.38598	0.713071
ST61	M1	1338	9.393	0.713293
ST61	M1	1339	9.40003	0.71344
ST61	M1	1340	9.40705	0.713287
ST61	M1	1341	9.41407	0.71292
ST61	M1	1342	9.42109	0.713097
ST61	M1	1343	9.42811	0.713473
ST61	M1	1344	9.43513	0.713168
ST61	M1	1345	9.44215	0.713117
ST61	M1	1346	9.44917	0.712848
ST61	M1	1347	9.45619	0.713357
ST61	M1	1348	9.46321	0.71302
ST61	M1	1349	9.47023	0.712599
ST61	M1	1350	9.47725	0.712461
ST61	M1	1351	9.48427	0.71318
ST61	M1	1352	9.49129	0.713654
ST61	M1	1353	9.49831	0.71325
ST61	M1	1354	9.50533	0.713276
ST61	M1	1355	9.51235	0.713107
ST61	M1	1356	9.51937	0.712825
ST61	M1	1357	9.52639	0.712937
ST61	M1	1358	9.53341	0.713509
ST61	M1	1359	9.54043	0.71285
ST61	M1	1360	9.54745	0.712858
ST61	M1	1361	9.55447	0.713038
ST61	M1	1362	9.56149	0.713022
ST61	M1	1363	9.56851	0.71303
ST61	M1	1364	9.57553	0.713023
ST61	M1	1365	9.58255	0.712284
ST61	M1	1366	9.58957	0.712387
ST61	M1	1367	9.59659	0.712843
ST61	M1	1368	9.60361	0.713311
ST61	M1	1369	9.61063	0.713068
ST61	M1	1370	9.61765	0.712574
ST61	M1	1371	9.62467	0.712228
ST61	M1	1372	9.63169	0.713169
ST61	M1	1373	9.63871	0.713849
ST61	M1	1374	9.64573	0.713004
ST61	M1	1375	9.65275	0.712784
ST61	M1	1376	9.65977	0.71296
ST61	M1	1377	9.66679	0.712831
ST61	M1	1378	9.67381	0.713059
ST61	M1	1379	9.68083	0.713384
ST61	M1	1380	9.68785	0.712785
ST61	M1	1381	9.69487	0.713648
ST61	M1	1382	9.70189	0.713291
ST61	M1	1383	9.70891	0.713103
ST61	M1	1384	9.71593	0.713059
ST61	M1	1385	9.72295	0.713075
ST61	M1	1386	9.72997	0.713074
ST61	M1	1387	9.73699	0.712732
ST61	M1	1388	9.74401	0.712833
ST61	M1	1389	9.75103	0.712598
ST61	M1	1390	9.75805	0.712821
ST61	M1	1391	9.76507	0.71315
ST61	M1	1392	9.77209	0.71366
ST61	M1	1393	9.77911	0.713042
ST61	M1	1394	9.78614	0.713851
ST61	M1	1395	9.79316	0.713246
ST61	M1	1396	9.80018	0.713817
ST61	M1	1397	9.8072	0.713643
ST61	M1	1398	9.81422	0.711931
ST61	M1	1399	9.82124	0.713841
ST61	M1	1400	9.82826	0.711862
ST61	M1	1401	9.83528	0.711532
ST61	M1	1402	9.8423	0.71203
ST61	M1	1403	9.84932	0.712245
ST61	M1	1404	9.85634	0.712372
ST61	M1	1405	9.86336	0.712201
ST61	M1	1406	9.87038	0.71211
ST61	M1	1407	9.8774	0.712287
ST61	M1	1408	9.88442	0.711846
ST61	M1	1409	9.89144	0.712573
ST61	M1	1410	9.89846	0.71206
ST61	M1	1411	9.90548	0.712856
ST61	M1	1412	9.9125	0.712558
ST61	M1	1413	9.91952	0.712878
ST61	M1	1414	9.92654	0.712643
ST61	M1	1415	9.93356	0.713073
ST61	M1	1416	9.94058	0.712218
ST61	M1	1417	9.9476	0.712276
ST61	M1	1418	9.95462	0.712249
ST61	M1	1419	9.96164	0.713282
ST61	M1	1420	9.96866	0.712636
ST61	M1	1421	9.97568	0.712168
ST61	M1	1422	9.9827	0.713233
ST61	M1	1423	9.98972	0.712417
ST61	M1	1424	9.99674	0.712548
ST61	M1	1425	10.0038	0.712684
ST61	M1	1426	10.0108	0.712711
ST61	M1	1427	10.0178	0.712556
ST61	M1	1428	10.0248	0.712311
ST61	M1	1429	10.0318	0.712575
ST61	M1	1430	10.0389	0.712821
ST61	M1	1431	10.0459	0.7132
ST61	M1	1432	10.0529	0.713061
ST61	M1	1433	10.0599	0.712974
ST61	M1	1434	10.0669	0.712582
ST61	M1	1435	10.074	0.712514
ST61	M1	1436	10.081	0.712949
ST61	M1	1437	10.088	0.712955
ST61	M1	1438	10.095	0.712736
ST61	M1	1439	10.102	0.712432
ST61	M1	1440	10.1091	0.712549
ST61	M1	1441	10.1161	0.71256
ST61	M1	1442	10.1231	0.712544
ST61	M1	1443	10.1301	0.712397
ST61	M1	1444	10.1371	0.712989
ST61	M1	1445	10.1442	0.712721
ST61	M1	1446	10.1512	0.712642
ST61	M1	1447	10.1582	0.713054
ST61	M1	1448	10.1652	0.713082
ST61	M1	1449	10.1722	0.712918
ST61	M1	1450	10.1793	0.712964
ST61	M1	1451	10.1863	0.713397
ST61	M1	1452	10.1933	0.713115
ST61	M1	1453	10.2003	0.713344
ST61	M1	1454	10.2073	0.713492
ST61	M1	1455	10.2144	0.713209
ST61	M1	1456	10.2214	0.71278
ST61	M1	1457	10.2284	0.712648
ST61	M1	1458	10.2354	0.712995
ST61	M1	1459	10.2424	0.713271
ST61	M1	1460	10.2495	0.713227
ST61	M1	1461	10.2565	0.713141
ST61	M1	1462	10.2635	0.713316
ST61	M1	1463	10.2705	0.712628
ST61	M1	1464	10.2775	0.712473
ST61	M1	1465	10.2846	0.712714
ST61	M1	1466	10.2916	0.712999
ST61	M1	1467	10.2986	0.712875
ST61	M1	1468	10.3056	0.713093
ST61	M1	1469	10.3126	0.712444
ST61	M1	1470	10.3197	0.712954
ST61	M1	1471	10.3267	0.71292
ST61	M1	1472	10.3337	0.712447
ST61	M1	1473	10.3407	0.713032
ST61	M1	1474	10.3477	0.713145
ST61	M1	1475	10.3548	0.71283
ST61	M1	1476	10.3618	0.712932
ST61	M1	1477	10.3688	0.713164
ST61	M1	1478	10.3758	0.71316
ST61	M1	1479	10.3829	0.713167
ST61	M1	1480	10.3899	0.712961
ST61	M1	1481	10.3969	0.713183
ST61	M1	1482	10.4039	0.71323
ST61	M1	1483	10.4109	0.713531
ST61	M1	1484	10.418	0.712764
ST61	M1	1485	10.425	0.713356
ST61	M1	1486	10.432	0.713057
ST61	M1	1487	10.439	0.713299
ST61	M1	1488	10.446	0.71379
ST61	M1	1489	10.4531	0.712958
ST61	M1	1490	10.4601	0.713027
ST61	M1	1491	10.4671	0.713246
ST61	M1	1492	10.4741	0.713534
ST61	M1	1493	10.4811	0.713422
ST61	M1	1494	10.4882	0.712084
ST61	M1	1495	10.4952	0.712111
ST61	M1	1496	10.5022	0.712844
ST61	M1	1497	10.5092	0.712816
ST61	M1	1498	10.5162	0.713427
ST61	M1	1499	10.5233	0.712808
ST61	M1	1500	10.5303	0.712643
ST61	M1	1501	10.5373	0.713286
ST61	M1	1502	10.5443	0.71311
ST61	M1	1503	10.5513	0.713143
ST61	M1	1504	10.5584	0.713569
ST61	M1	1505	10.5654	0.713721
ST61	M1	1506	10.5724	0.713423
ST61	M1	1507	10.5794	0.712837
ST61	M1	1508	10.5864	0.712911
ST61	M1	1509	10.5935	0.712769
ST61	M1	1510	10.6005	0.713169
ST61	M1	1511	10.6075	0.713107
ST61	M1	1512	10.6145	0.712722
ST61	M1	1513	10.6215	0.713186
ST61	M1	1514	10.6286	0.713443
ST61	M1	1515	10.6356	0.712697
ST61	M1	1516	10.6426	0.71334
ST61	M1	1517	10.6496	0.713876
ST61	M1	1518	10.6566	0.713231
ST61	M1	1519	10.6637	0.712112
ST61	M1	1520	10.6707	0.713001
ST61	M1	1521	10.6777	0.713199
ST61	M1	1522	10.6847	0.712944
ST61	M1	1523	10.6917	0.712763
ST61	M1	1524	10.6988	0.713348
ST61	M1	1525	10.7058	0.71306
ST61	M1	1526	10.7128	0.71277
ST61	M1	1527	10.7198	0.712946
ST61	M1	1528	10.7268	0.713508
ST61	M1	1529	10.7339	0.712885
ST61	M1	1530	10.7409	0.713141
ST61	M1	1531	10.7479	0.713238
ST61	M1	1532	10.7549	0.713295
ST61	M1	1533	10.7619	0.713183
ST61	M1	1534	10.769	0.712472
ST61	M1	1535	10.776	0.712713
ST61	M1	1536	10.783	0.712737
ST61	M1	1537	10.79	0.71316
ST61	M1	1538	10.797	0.71322
ST61	M1	1539	10.8041	0.713367
ST61	M1	1540	10.8111	0.71325
ST61	M1	1541	10.8181	0.712459
ST61	M1	1542	10.8251	0.712941
ST61	M1	1543	10.8321	0.713207
ST61	M1	1544	10.8392	0.713197
ST61	M1	1545	10.8462	0.713034
ST61	M1	1546	10.8532	0.712845
ST61	M1	1547	10.8602	0.713059
ST61	M1	1548	10.8672	0.71348
ST61	M1	1549	10.8743	0.712909
ST61	M1	1550	10.8813	0.713356
ST61	M1	1551	10.8883	0.713067
ST61	M1	1552	10.8953	0.712474
ST61	M1	1553	10.9023	0.712965
ST61	M1	1554	10.9094	0.712703
ST61	M1	1555	10.9164	0.713108
ST61	M1	1556	10.9234	0.712978
ST61	M1	1557	10.9304	0.713241
ST61	M1	1558	10.9374	0.713173
ST61	M1	1559	10.9445	0.713119
ST61	M1	1560	10.9515	0.71329
ST61	M1	1561	10.9585	0.713199
ST61	M1	1562	10.9655	0.712676
ST61	M1	1563	10.9725	0.7129
ST61	M1	1564	10.9796	0.712827
ST61	M1	1565	10.9866	0.712678
ST61	M1	1566	10.9936	0.712646
ST61	M1	1567	11.0006	0.71286
ST61	M1	1568	11.0076	0.713006
ST61	M1	1569	11.0147	0.713206
ST61	M1	1570	11.0217	0.712871
ST61	M1	1571	11.0287	0.712464
ST61	M1	1572	11.0357	0.712528
ST61	M1	1573	11.0427	0.713036
ST61	M1	1574	11.0498	0.713163
ST61	M1	1575	11.0568	0.712898
ST61	M1	1576	11.0638	0.712468
ST61	M1	1577	11.0708	0.713322
ST61	M1	1578	11.0778	0.713035
ST61	M1	1579	11.0849	0.713105
ST61	M1	1580	11.0919	0.713003
ST61	M1	1581	11.0989	0.71278
ST61	M1	1582	11.1059	0.713131
ST61	M1	1583	11.1129	0.712726
ST61	M1	1584	11.12	0.712423
ST61	M1	1585	11.127	0.712412
ST61	M1	1586	11.134	0.712733
ST61	M1	1587	11.141	0.713378
ST61	M1	1588	11.1481	0.713325
ST61	M1	1589	11.1551	0.713047
ST61	M1	1590	11.1621	0.71248
ST61	M1	1591	11.1691	0.712696
ST61	M1	1592	11.1761	0.71286
ST61	M1	1593	11.1832	0.712708
ST61	M1	1594	11.1902	0.712508
ST61	M1	1595	11.1972	0.712832
ST61	M1	1596	11.2042	0.712863
ST61	M1	1597	11.2112	0.712889
ST61	M1	1598	11.2183	0.712979
ST61	M1	1599	11.2253	0.71257
ST61	M1	1600	11.2323	0.712692
ST61	M1	1601	11.2393	0.712587
ST61	M1	1602	11.2463	0.712374
ST61	M1	1603	11.2534	0.712809
ST61	M1	1604	11.2604	0.712609
ST61	M1	1605	11.2674	0.712817
ST61	M1	1606	11.2744	0.712679
ST61	M1	1607	11.2814	0.712922
ST61	M1	1608	11.2885	0.713181
ST61	M1	1609	11.2955	0.712636
ST61	M1	1610	11.3025	0.712755
ST61	M1	1611	11.3095	0.71264
ST61	M1	1612	11.3165	0.712999
ST61	M1	1613	11.3236	0.713553
ST61	M1	1614	11.3306	0.713455
ST61	M1	1615	11.3376	0.713119
ST61	M1	1616	11.3446	0.712818
ST61	M1	1617	11.3516	0.712532
ST61	M1	1618	11.3587	0.712657
ST61	M1	1619	11.3657	0.71264
ST61	M1	1620	11.3727	0.713102
ST61	M1	1621	11.3797	0.713369
ST61	M1	1622	11.3867	0.713268
ST61	M1	1623	11.3938	0.712633
ST61	M1	1624	11.4008	0.712633
ST61	M1	1625	11.4078	0.712929
ST61	M1	1626	11.4148	0.712659
ST61	M1	1627	11.4218	0.713223
ST61	M1	1628	11.4289	0.713042
ST61	M1	1629	11.4359	0.713457
ST61	M1	1630	11.4429	0.712578
ST61	M1	1631	11.4499	0.71248
ST61	M1	1632	11.4569	0.713049
ST61	M1	1633	11.464	0.71286
ST61	M1	1634	11.471	0.713104
ST61	M1	1635	11.478	0.712976
ST61	M1	1636	11.485	0.712742
ST61	M1	1637	11.492	0.712685
ST61	M1	1638	11.4991	0.713178
ST61	M1	1639	11.5061	0.713105
ST61	M1	1640	11.5131	0.712819
ST61	M1	1641	11.5201	0.713281
ST61	M1	1642	11.5271	0.713358
ST61	M1	1643	11.5342	0.712958
ST61	M1	1644	11.5412	0.712537
ST61	M1	1645	11.5482	0.712725
ST61	M1	1646	11.5552	0.713116
ST61	M1	1647	11.5622	0.713651
ST61	M1	1648	11.5693	0.713499
ST61	M1	1649	11.5763	0.713231
ST61	M1	1650	11.5833	0.713298
ST61	M1	1651	11.5903	0.712662
ST61	M1	1652	11.5973	0.712812
ST61	M1	1653	11.6044	0.712838
ST61	M1	1654	11.6114	0.713175
ST61	M1	1655	11.6184	0.712634
ST61	M1	1656	11.6254	0.713012
ST61	M1	1657	11.6324	0.713303
ST61	M1	1658	11.6395	0.71329
ST61	M1	1659	11.6465	0.713273
ST61	M1	1660	11.6535	0.713014
ST61	M1	1661	11.6605	0.71253
ST61	M1	1662	11.6675	0.712478
ST61	M1	1663	11.6746	0.712576
ST61	M1	1664	11.6816	0.712656
ST61	M1	1665	11.6886	0.712863
ST61	M1	1666	11.6956	0.712609
ST61	M1	1667	11.7026	0.71278
ST61	M1	1668	11.7097	0.712681
ST61	M1	1669	11.7167	0.712474
ST61	M1	1670	11.7237	0.712845
ST61	M1	1671	11.7307	0.712801
ST61	M1	1672	11.7377	0.713165
ST61	M1	1673	11.7448	0.713066
ST61	M1	1674	11.7518	0.712777
ST61	M1	1675	11.7588	0.713064
ST61	M1	1676	11.7658	0.713135
ST61	M1	1677	11.7728	0.713166
ST61	M1	1678	11.7799	0.713036
ST61	M1	1679	11.7869	0.712721
ST61	M1	1680	11.7939	0.71272
ST61	M1	1681	11.8009	0.712854
ST61	M1	1682	11.8079	0.712455
ST61	M1	1683	11.815	0.712902
ST61	M1	1684	11.822	0.712929
ST61	M1	1685	11.829	0.712878
ST61	M1	1686	11.836	0.713171
ST61	M1	1687	11.843	0.712834
ST61	M1	1688	11.8501	0.712979
ST61	M1	1689	11.8571	0.713161
ST61	M1	1690	11.8641	0.713435
ST61	M1	1691	11.8711	0.713174
ST61	M1	1692	11.8781	0.712966
ST61	M1	1693	11.8852	0.71275
ST61	M1	1694	11.8922	0.712642
ST61	M1	1695	11.8992	0.713241
ST61	M1	1696	11.9062	0.71344
ST61	M1	1697	11.9133	0.712536
ST61	M1	1698	11.9203	0.712626
ST61	M1	1699	11.9273	0.712732
ST61	M1	1700	11.9343	0.712936
ST61	M1	1701	11.9413	0.712562
ST61	M1	1702	11.9484	0.712922
ST61	M1	1703	11.9554	0.71368
ST61	M1	1704	11.9624	0.713198
ST61	M1	1705	11.9694	0.713002
ST61	M1	1706	11.9764	0.712383
ST61	M1	1707	11.9835	0.713037
ST61	M1	1708	11.9905	0.713196
ST61	M1	1709	11.9975	0.713374
ST61	M1	1710	12.0045	0.713487
ST61	M1	1711	12.0115	0.712918
ST61	M1	1712	12.0186	0.712569
ST61	M1	1713	12.0256	0.713148
ST61	M1	1714	12.0326	0.7131
ST61	M1	1715	12.0396	0.712533
ST61	M1	1716	12.0466	0.712548
ST61	M1	1717	12.0537	0.712994
ST61	M1	1718	12.0607	0.713367
ST61	M1	1719	12.0677	0.713058
ST61	M1	1720	12.0747	0.71239
ST61	M1	1721	12.0817	0.712836
ST61	M1	1722	12.0888	0.713217
ST61	M1	1723	12.0958	0.712572
ST61	M1	1724	12.1028	0.712947
ST61	M1	1725	12.1098	0.712936
ST61	M1	1726	12.1168	0.713029
ST61	M1	1727	12.1239	0.712831
ST61	M1	1728	12.1309	0.713016
ST61	M1	1729	12.1379	0.712903
ST61	M1	1730	12.1449	0.712496
ST61	M1	1731	12.1519	0.713205
ST61	M1	1732	12.159	0.713069
ST61	M1	1733	12.166	0.712846
ST61	M1	1734	12.173	0.712558
ST61	M1	1735	12.18	0.712461
ST61	M1	1736	12.187	0.712747
ST61	M1	1737	12.1941	0.713179
ST61	M1	1738	12.2011	0.712779
ST61	M1	1739	12.2081	0.712477
ST61	M1	1740	12.2151	0.713197
ST61	M1	1741	12.2221	0.71312
ST61	M1	1742	12.2292	0.712975
ST61	M1	1743	12.2362	0.713024
ST61	M1	1744	12.2432	0.712795
ST61	M1	1745	12.2502	0.712893
ST61	M1	1746	12.2572	0.713213
ST61	M1	1747	12.2643	0.712492
ST61	M1	1748	12.2713	0.712795
ST61	M1	1749	12.2783	0.712837
ST61	M1	1750	12.2853	0.712825
ST61	M1	1751	12.2923	0.712816
ST61	M1	1752	12.2994	0.712926
ST61	M1	1753	12.3064	0.71314
ST61	M1	1754	12.3134	0.713147
ST61	M1	1755	12.3204	0.712949
ST61	M1	1756	12.3274	0.712884
ST61	M1	1757	12.3345	0.712942
ST61	M1	1758	12.3415	0.713009
ST61	M1	1759	12.3485	0.713248
ST61	M1	1760	12.3555	0.713025
ST61	M1	1761	12.3625	0.712888
ST61	M1	1762	12.3696	0.712862
ST61	M1	1763	12.3766	0.713122
ST61	M1	1764	12.3836	0.712588
ST61	M1	1765	12.3906	0.71313
ST61	M1	1766	12.3976	0.71298
ST61	M1	1767	12.4047	0.712814
ST61	M1	1768	12.4117	0.712597
ST61	M1	1769	12.4187	0.712918
ST61	M1	1770	12.4257	0.712442
ST61	M1	1771	12.4327	0.712525
ST61	M1	1772	12.4398	0.712865
ST61	M1	1773	12.4468	0.71259
ST61	M1	1774	12.4538	0.712747
ST61	M1	1775	12.4608	0.71296
ST61	M1	1776	12.4678	0.713331
ST61	M1	1777	12.4749	0.712724
ST61	M1	1778	12.4819	0.712626
ST61	M1	1779	12.4889	0.712759
ST61	M1	1780	12.4959	0.712569
ST61	M1	1781	12.5029	0.712664
ST61	M1	1782	12.51	0.712669
ST61	M1	1783	12.517	0.713285
ST61	M1	1784	12.524	0.713253
ST61	M1	1785	12.531	0.713393
ST61	M1	1786	12.538	0.713252
ST61	M1	1787	12.5451	0.713019
ST61	M1	1788	12.5521	0.713013
ST61	M1	1789	12.5591	0.713091
ST61	M1	1790	12.5661	0.71308
ST61	M1	1791	12.5731	0.713244
ST61	M1	1792	12.5802	0.712417
ST61	M1	1793	12.5872	0.712711
ST61	M1	1794	12.5942	0.713244
ST61	M1	1795	12.6012	0.713184
ST61	M1	1796	12.6082	0.712801
ST61	M1	1797	12.6153	0.713061
ST61	M1	1798	12.6223	0.712436
ST61	M1	1799	12.6293	0.712498
ST61	M1	1800	12.6363	0.71323
ST61	M1	1801	12.6433	0.712909
ST61	M1	1802	12.6504	0.712459
ST61	M1	1803	12.6574	0.712762
ST61	M1	1804	12.6644	0.712735
ST61	M1	1805	12.6714	0.712501
ST61	M1	1806	12.6785	0.71239
ST61	M1	1807	12.6855	0.712644
ST61	M1	1808	12.6925	0.712951
ST61	M1	1809	12.6995	0.713044
ST61	M1	1810	12.7065	0.712998
ST61	M1	1811	12.7136	0.712693
ST61	M1	1812	12.7206	0.712955
ST61	M1	1813	12.7276	0.713385
ST61	M1	1814	12.7346	0.713192
ST61	M1	1815	12.7416	0.712621
ST61	M1	1816	12.7487	0.713156
ST61	M1	1817	12.7557	0.713137
ST61	M1	1818	12.7627	0.713153
ST61	M1	1819	12.7697	0.713018
ST61	M1	1820	12.7767	0.712726
ST61	M1	1821	12.7838	0.712691
ST61	M1	1822	12.7908	0.712776
ST61	M1	1823	12.7978	0.712496
ST61	M1	1824	12.8048	0.712948
ST61	M1	1825	12.8118	0.712891
ST61	M1	1826	12.8189	0.712563
ST61	M1	1827	12.8259	0.713002
ST61	M1	1828	12.8329	0.713045
ST61	M1	1829	12.8399	0.712764
ST61	M1	1830	12.8469	0.712992
ST61	M1	1831	12.854	0.712731
ST61	M1	1832	12.861	0.712793
ST61	M1	1833	12.868	0.713029
ST61	M1	1834	12.875	0.712709
ST61	M1	1835	12.882	0.712953
ST61	M1	1836	12.8891	0.713043
ST61	M1	1837	12.8961	0.712392
ST61	M1	1838	12.9031	0.712983
ST61	M1	1839	12.9101	0.713281
ST61	M1	1840	12.9171	0.712948
ST61	M1	1841	12.9242	0.712875
ST61	M1	1842	12.9312	0.712962
ST61	M1	1843	12.9382	0.712977
ST61	M1	1844	12.9452	0.713009
ST61	M1	1845	12.9522	0.712454
ST61	M1	1846	12.9593	0.712593
ST61	M1	1847	12.9663	0.71288
ST61	M1	1848	12.9733	0.713056
ST61	M1	1849	12.9803	0.712871
ST61	M1	1850	12.9873	0.713178
ST61	M1	1851	12.9944	0.713351
ST61	M1	1852	13.0014	0.712871
ST61	M1	1853	13.0084	0.713064
ST61	M1	1854	13.0154	0.712886
ST61	M1	1855	13.0224	0.713051
ST61	M1	1856	13.0295	0.712919
ST61	M1	1857	13.0365	0.713144
ST61	M1	1858	13.0435	0.713597
ST61	M1	1859	13.0505	0.712795
ST61	M1	1860	13.0575	0.713155
ST61	M1	1861	13.0646	0.713228
ST61	M1	1862	13.0716	0.713035
ST61	M1	1863	13.0786	0.712995
ST61	M1	1864	13.0856	0.712726
ST61	M1	1865	13.0926	0.713313
ST61	M1	1866	13.0997	0.712853
ST61	M1	1867	13.1067	0.712738
ST61	M1	1868	13.1137	0.712666
ST61	M1	1869	13.1207	0.712868
ST61	M1	1870	13.1277	0.712472
ST61	M1	1871	13.1348	0.712646
ST61	M1	1872	13.1418	0.712417
ST61	M1	1873	13.1488	0.712268
ST61	M1	1874	13.1558	0.712729
ST61	M1	1875	13.1628	0.712599
ST61	M1	1876	13.1699	0.712682
ST61	M1	1877	13.1769	0.712359
ST61	M1	1878	13.1839	0.712709
ST61	M1	1879	13.1909	0.71321
ST61	M1	1880	13.1979	0.713123
ST61	M1	1881	13.205	0.71297
ST61	M1	1882	13.212	0.712337
ST61	M1	1883	13.219	0.712867
ST61	M1	1884	13.226	0.712759
ST61	M1	1885	13.233	0.712681
ST61	M1	1886	13.2401	0.712548
ST61	M1	1887	13.2471	0.712757
ST61	M1	1888	13.2541	0.712903
ST61	M1	1889	13.2611	0.712469
ST61	M1	1890	13.2681	0.712678
ST61	M1	1891	13.2752	0.712888
ST61	M1	1892	13.2822	0.712836
ST61	M1	1893	13.2892	0.712522
ST61	M1	1894	13.2962	0.712673
ST61	M1	1895	13.3032	0.712373
ST61	M1	1896	13.3103	0.712052
ST61	M1	1897	13.3173	0.713011
ST61	M1	1898	13.3243	0.713402
ST61	M1	1899	13.3313	0.713158
ST61	M1	1900	13.3383	0.712987
ST61	M1	1901	13.3454	0.712557
ST61	M1	1902	13.3524	0.712325
ST61	M1	1903	13.3594	0.712546
ST61	M1	1904	13.3664	0.712428
ST61	M1	1905	13.3734	0.712468
ST61	M1	1906	13.3805	0.712632
ST61	M1	1907	13.3875	0.712838
ST61	M1	1908	13.3945	0.713211
ST61	M1	1909	13.4015	0.712307
ST61	M1	1910	13.4085	0.712575
ST61	M1	1911	13.4156	0.712845
ST61	M1	1912	13.4226	0.712952
ST61	M1	1913	13.4296	0.713217
ST61	M1	1914	13.4366	0.712961
ST61	M1	1915	13.4437	0.713127
ST61	M1	1916	13.4507	0.712424
ST61	M1	1917	13.4577	0.712488
ST61	M1	1918	13.4647	0.712527
ST61	M1	1919	13.4717	0.712819
ST61	M1	1920	13.4788	0.712674
ST61	M1	1921	13.4858	0.712489
ST61	M1	1922	13.4928	0.712985
ST61	M1	1923	13.4998	0.712924
ST61	M1	1924	13.5068	0.712596
ST61	M1	1925	13.5139	0.712991
ST61	M1	1926	13.5209	0.712715
ST61	M1	1927	13.5279	0.712515
ST61	M1	1928	13.5349	0.712489
ST61	M1	1929	13.5419	0.712619
ST61	M1	1930	13.549	0.713018
ST61	M1	1931	13.556	0.71275
ST61	M1	1932	13.563	0.713288
ST61	M1	1933	13.57	0.712845
ST61	M1	1934	13.577	0.713004
ST61	M1	1935	13.5841	0.713218
ST61	M1	1936	13.5911	0.713087
ST61	M1	1937	13.5981	0.712428
ST61	M1	1938	13.6051	0.712351
ST61	M1	1939	13.6121	0.713629
ST61	M1	1940	13.6192	0.712739
ST61	M1	1941	13.6262	0.712374
ST61	M1	1942	13.6332	0.712119
ST61	M1	1943	13.6402	0.712297
ST61	M1	1944	13.6472	0.712939
ST61	M1	1945	13.6543	0.712672
ST61	M1	1946	13.6613	0.712645
ST61	M1	1947	13.6683	0.712553
ST61	M1	1948	13.6753	0.712757
ST61	M1	1949	13.6823	0.71333
ST61	M1	1950	13.6894	0.712641
ST61	M1	1951	13.6964	0.712692
ST61	M1	1952	13.7034	0.712525
ST61	M1	1953	13.7104	0.712568
ST61	M1	1954	13.7174	0.712958
ST61	M1	1955	13.7245	0.712736
ST61	M1	1956	13.7315	0.713185
ST61	M1	1957	13.7385	0.713405
ST61	M1	1958	13.7455	0.713013
ST61	M1	1959	13.7525	0.712612
ST61	M1	1960	13.7596	0.712812
ST61	M1	1961	13.7666	0.713078
ST61	M1	1962	13.7736	0.713531
ST61	M1	1963	13.7806	0.712759
ST61	M1	1964	13.7876	0.712169
ST61	M1	1965	13.7947	0.712763
ST61	M1	1966	13.8017	0.712646
ST61	M1	1967	13.8087	0.712872
ST61	M1	1968	13.8157	0.712632
ST61	M1	1969	13.8227	0.712957
ST61	M1	1970	13.8298	0.712654
ST61	M1	1971	13.8368	0.712504
ST61	M1	1972	13.8438	0.712623
ST61	M1	1973	13.8508	0.71268
ST61	M1	1974	13.8578	0.712313
ST61	M1	1975	13.8649	0.712722
ST61	M1	1976	13.8719	0.712724
ST61	M1	1977	13.8789	0.71266
ST61	M1	1978	13.8859	0.712627
ST61	M1	1979	13.8929	0.713093
ST61	M1	1980	13.9	0.713139
ST61	M1	1981	13.907	0.712601
ST61	M1	1982	13.914	0.712689
ST61	M1	1983	13.921	0.713078
ST61	M1	1984	13.928	0.712871
ST61	M1	1985	13.9351	0.71313
ST61	M1	1986	13.9421	0.71292
ST61	M1	1987	13.9491	0.712684
ST61	M1	1988	13.9561	0.712311
ST61	M1	1989	13.9631	0.712497
ST61	M1	1990	13.9702	0.712861
ST61	M1	1991	13.9772	0.712738
ST61	M1	1992	13.9842	0.712479
ST61	M1	1993	13.9912	0.712917
ST61	M1	1994	13.9982	0.712465
ST61	M1	1995	14.0053	0.712693
ST61	M1	1996	14.0123	0.712245
ST61	M1	1997	14.0193	0.712731
ST61	M1	1998	14.0263	0.712816
ST61	M1	1999	14.0333	0.713131
[truncated: 96,373 more rows]

## Sheet: d18O_and_d13C_data
sample_ID	indiv	teeth	sample	dist_from_apex_mm	d18O	d13C	d13Ccorr	d13Cdiet	altitude
ST61 M1-1	ST61	M1	1	2	-11.1	-12	-14	-27.7	2455
ST61 M1-2	ST61	M1	2	5.5	-12	-11.5	-13.5	-27.2	2110
ST61 M1-3	ST61	M1	3	8.5	-13	-11.2	-13.2	-26.9	1903
ST61 M1-4	ST61	M1	4	11	-13	-11.4	-13.4	-27.1	2041
ST61 M1-5	ST61	M1	5	13	-13.4	-11.3	-13.3	-27	1972
ST61 M1-6	ST61	M1	6	15.5	-13.7	-10.8	-12.8	-26.5	1628
ST61 M1-7	ST61	M1	7	18.5	-13.4	-10.8	-12.8	-26.5	1628
ST61 M1-8	ST61	M1	8	21	-13	-10.4	-12.4	-26.1	1352
ST61 M1-9	ST61	M1	9	23.5	-12.4	-10.7	-12.7	-26.4	1559
ST61 M1-10	ST61	M1	10	25.5	-12.9	-10.7	-12.7	-26.4	1559
ST61 M1-11	ST61	M1	11	28.5	-12.7	-10.7	-12.7	-26.4	1559
ST61 M1-12	ST61	M1	12	30.5	-12.4	-10.5	-12.5	-26.2	1421
ST61 M1-13	ST61	M1	13	33	-12.1	-10.7	-12.7	-26.4	1559
ST61 M1-14	ST61	M1	14	35.5	-11.8	-10.7	-12.7	-26.4	1559
ST61 M1-15	ST61	M1	15	38	-11.4	-10.9	-12.9	-26.6	1697
ST61 M1-16	ST61	M1	16	41	-9.8	-10.6	-12.6	-26.3	1490
ST61 M1-17	ST61	M1	17	45	-8.6	-10.7	-12.7	-26.4	1559
ST61 M1-18	ST61	M1	18	48	-7.5	-10.7	-12.7	-26.4	1559
ST61 M1-19	ST61	M1	19	52	-6.8	-10.7	-12.7	-26.4	1559
ST61 M2-1	ST61	M2	1	3.7	-9.2	-12.7	-14.7	-28.4	2938
ST61 M2-2	ST61	M2	2	6.2	-8.3	-12.9	-14.9	-28.6	3076
ST61 M2-3	ST61	M2	3	8.6	-8	-12.7	-14.7	-28.4	2938
ST61 M2-4	ST61	M2	4	10.8	-7.3	-12.7	-14.7	-28.4	2938
ST61 M2-5	ST61	M2	5	13.1	-7.2	-12.6	-14.6	-28.3	2869
ST61 M2-6	ST61	M2	6	15	-6.8	-13	-15	-28.7	3145
ST61 M2-7	ST61	M2	7	17.8	-6.9	-13.3	-15.3	-29	3352
ST61 M2-8	ST61	M2	8	20.4	-6.7	-13.3	-15.3	-29	3352
ST61 M2-9	ST61	M2	9	22.7	-6.6	-13.4	-15.4	-29.1	3421
ST61 M2-10	ST61	M2	10	25.7	-6.4	-12.7	-14.7	-28.4	2938
ST61 M2-11	ST61	M2	11	32.2	-6.5	-13.2	-15.2	-28.9	3283
ST61 M2-12	ST61	M2	12	35.5	-5.9	-13.3	-15.3	-29	3352
ST61 M2-13	ST61	M2	13	39	-5.7	-12.7	-14.7	-28.4	2938
ST61 M2-14	ST61	M2	14	44.1	-5.7	-12.7	-14.7	-28.4	2938
ST62 M1-1	ST62	M1	1	1	-13	-11.1	-13.1	-26.8	1834
ST62 M1-2	ST62	M1	2	3.8	-12.8	-11.1	-13.1	-26.8	1834
ST62 M1-3	ST62	M1	3	6.6	-11.4	-11	-13	-26.7	1766
ST62 M1-4	ST62	M1	4	9.6	-13.2	-11.2	-13.2	-26.9	1903
ST62 M1-5	ST62	M1	5	11.6	-13.9	-10.7	-12.7	-26.4	1559
ST62 M1-6	ST62	M1	6	14.1	-12.4	-11.3	-13.3	-27	1972
ST62 M1-7	ST62	M1	7	15.8	-11.4	-10.9	-12.9	-26.6	1697
ST62 M1-8	ST62	M1	8	17.5	-10	-11.5	-13.5	-27.2	2110
ST62 M2-1	ST62	M2	1	1.4	-13.5	-11.2	-13.2	-26.9	1903
ST62 M2-2	ST62	M2	2	3.5	-12.4	-11.3	-13.3	-27	1972
ST62 M2-3	ST62	M2	3	5.2	-12.1	-11.4	-13.4	-27.1	2041
ST62 M2-4	ST62	M2	4	7	-12.2	-11.7	-13.7	-27.4	2248
ST62 M2-5	ST62	M2	5	8.9	-12.1	-11.9	-13.9	-27.6	2386
ST62 M2-6	ST62	M2	6	10.8	-13.2	-11.6	-13.6	-27.3	2179
ST62 M2-7	ST62	M2	7	12.2	-12.7	-11	-13	-26.7	1766
ST62 M2-8	ST62	M2	8	14.4	-10.5	-10.6	-12.6	-26.3	1490
ST62 M2-9	ST62	M2	9	16.5	-12.9	-9.8	-11.8	-25.5	938
ST62 M3-1	ST62	M3	1	1	-10.7	-10.9	-12.9	-26.6	1697
ST62 M3-2	ST62	M3	2	3	-9.3	-10.5	-12.5	-26.2	1421
ST62 M3-3	ST62	M3	3	4.5	-9.4	-10.9	-12.9	-26.6	1697
ST62 M3-4	ST62	M3	4	6.2	-10.2	-10.7	-12.7	-26.4	1559
ST62 M3-5	ST62	M3	5	7.7	-11.7	-10.6	-12.6	-26.3	1490
ST62 M3-6	ST62	M3	6	9.6	-12.9	-10.2	-12.2	-25.9	1214
ST63 M1-1	ST63	M1	1	4.2	-17.2	-11.8	-13.8	-27.5	2317
ST63 M1-2	ST63	M1	2	7.6	-16	-11.8	-13.8	-27.5	2317
ST63 M1-3	ST63	M1	3	12.1	-13.3	-11.6	-13.6	-27.3	2179
ST63 M1-4	ST63	M1	4	15.9	-12.6	-11.6	-13.6	-27.3	2179
ST63 M1-5	ST63	M1	5	19	-12.5	-11.6	-13.6	-27.3	2179
ST63 M1-6	ST63	M1	6	21.9	-12	-11.5	-13.5	-27.2	2110
ST63 M1-7	ST63	M1	7	25.3	-11	-11.7	-13.7	-27.4	2248
ST63 M1-8	ST63	M1	8	27.8	-12.3	-11.4	-13.4	-27.1	2041
ST63 M1-9	ST63	M1	9	30.4	-13.4	-11.3	-13.3	-27	1972
ST63 M1-10	ST63	M1	10	33.1	-14.4	-11.2	-13.2	-26.9	1903
ST63 M1-11	ST63	M1	11	34.9	-14.8	-11.2	-13.2	-26.9	1903
ST63 M1-12	ST63	M1	12	37.4	-15.4	-11.2	-13.2	-26.9	1903
ST63 M1-13	ST63	M1	13	40.8	-16.2	-10.9	-12.9	-26.6	1697
ST63 M1-14	ST63	M1	14	43.6	-17.2	-10.9	-12.9	-26.6	1697
ST63 M1-15	ST63	M1	15	45.4	-17.7	-10.9	-12.9	-26.6	1697
ST63 M1-16	ST63	M1	16	47.7	-17.4	-10.9	-12.9	-26.6	1697
ST63 M1-17	ST63	M1	17	50.9	-16.2	-11	-13	-26.7	1766
ST63 M1-18	ST63	M1	18	52.9	-15	-11	-13	-26.7	1766
ST63 M1-19	ST63	M1	19	56.2	-13.8	-11	-13	-26.7	1766
ST63 M1-20	ST63	M1	20	58.8	-12.8	-11.1	-13.1	-26.8	1834
ST63 M1-21	ST63	M1	21	61	-12	-10.9	-12.9	-26.6	1697
ST63 M1-22	ST63	M1	22	65.2	-14.7	-10.3	-12.3	-26	1283
ST63 M2-1	ST63	M2	1	3.3	-14.8	-11.5	-13.5	-27.2	2110
ST63 M2-2	ST63	M2	2	6.1	-16	-11.2	-13.2	-26.9	1903
ST63 M2-3	ST63	M2	3	8.9	-16.6	-11.1	-13.1	-26.8	1834
ST63 M2-4	ST63	M2	4	11	-17.8	-11.1	-13.1	-26.8	1834
ST63 M2-5	ST63	M2	5	13.9	-18	-11	-13	-26.7	1766
ST63 M2-6	ST63	M2	6	16.6	-17.9	-11.1	-13.1	-26.8	1834
ST63 M2-7	ST63	M2	7	19.1	-17.6	-10.9	-12.9	-26.6	1697
ST63 M2-8	ST63	M2	8	21.7	-17	-11.1	-13.1	-26.8	1834
ST63 M2-9	ST63	M2	9	25	-15.5	-11.1	-13.1	-26.8	1834
ST63 M2-10	ST63	M2	10	26.9	-14.7	-11	-13	-26.7	1766
ST63 M2-11	ST63	M2	11	29.3	-13.8	-11.1	-13.1	-26.8	1834
ST63 M2-12	ST63	M2	12	31.9	-13.1	-11	-13	-26.7	1766
ST63 M2-13	ST63	M2	13	34.2	-13	-10.8	-12.8	-26.5	1628
ST63 M2-14	ST63	M2	14	36.9	-12.7	-10.8	-12.8	-26.5	1628
ST63 M2-15	ST63	M2	15	39.9	-12.5	-10.8	-12.8	-26.5	1628
ST63 M2-16	ST63	M2	16	42.8	-12.7	-10.6	-12.6	-26.3	1490
ST63 M2-17	ST63	M2	17	46.3	-14.5	-10.5	-12.5	-26.2	1421
ST63 M2-18	ST63	M2	18	48.7	-15.4	-10.3	-12.3	-26	1283
ST63 M2-19	ST63	M2	19	50.1	-16	-10.4	-12.4	-26.1	1352
ST63 M2-20	ST63	M2	20	53	-15.5	-10.5	-12.5	-26.2	1421
ST63 M2-21	ST63	M2	21	56.5	-14.2	-10.6	-12.6	-26.3	1490
ST63 M2-22	ST63	M2	22	58.8	-12.5	-11	-13	-26.7	1766
ST63 M2-23	ST63	M2	23	62.3	-11.5	-10.7	-12.7	-26.4	1559
ST63 M2-24	ST63	M2	24	66.8	-14.1	-10.1	-12.1	-25.8	1145
ST63 M2-25	ST63	M2	25	68.6	-14.7	-9.7	-11.7	-25.4	869
ST63 M2-26	ST63	M2	26	72.9	-13.8	-10.5	-12.5	-26.2	1421
ST63 M3-1	ST63	M3	1	3.1	-14.7	-10.7	-12.7	-26.4	1559
ST63 M3-2	ST63	M3	2	5.7	-15.5	-10.6	-12.6	-26.3	1490
ST63 M3-3	ST63	M3	3	8.2	-15.9	-10.4	-12.4	-26.1	1352
ST63 M3-4	ST63	M3	4	9.8	-16.4	-10.4	-12.4	-26.1	1352
ST63 M3-5	ST63	M3	5	12.1	-16.2	-10.4	-12.4	-26.1	1352
ST63 M3-6	ST63	M3	6	14.5	-16.6	-10.5	-12.5	-26.2	1421
ST63 M3-7	ST63	M3	7	16.4	-15.7	-10.7	-12.7	-26.4	1559
ST63 M3-8	ST63	M3	8	18.5	-15	-10.9	-12.9	-26.6	1697
ST63 M3-9	ST63	M3	9	20.8	-14.7	-11.1	-13.1	-26.8	1834
ST63 M3-10	ST63	M3	10	23.9	-13.8	-11.3	-13.3	-27	1972
ST63 M3-11	ST63	M3	11	26	-12.3	-11.3	-13.3	-27	1972
ST63 M3-12	ST63	M3	12	28.4	-11.8	-11.3	-13.3	-27	1972
ST63 M3-13	ST63	M3	13	30.4	-11.6	-11.2	-13.2	-26.9	1903
ST63 M3-14	ST63	M3	14	32.7	-11.6	-11.2	-13.2	-26.9	1903
ST63 M3-15	ST63	M3	15	35.6	-12.5	-11.1	-13.1	-26.8	1834
ST63 M3-16	ST63	M3	16	37.3	-12.9	-11	-13	-26.7	1766
ST63 M3-17	ST63	M3	17	40.3	-13.5	-10.7	-12.7	-26.4	1559
ST63 M3-18	ST63	M3	18	42.9	-14.6	-10.6	-12.6	-26.3	1490
ST63 M3-19	ST63	M3	19	45.6	-15.5	-10.6	-12.6	-26.3	1490
ST63 M3-20	ST63	M3	20	47.9	-15.5	-10.6	-12.6	-26.3	1490
ST63 M3-21	ST63	M3	21	50.7	-14.4	-10.8	-12.8	-26.5	1628
ST63 M3-22	ST63	M3	22	53.7	-12.9	-11	-13	-26.7	1766
ST63 M3-23	ST63	M3	23	57.2	-12.1	-11	-13	-26.7	1766
ST63 M3-24	ST63	M3	24	60.5	-13.9	-10.5	-12.5	-26.2	1421
ST63 M3-25	ST63	M3	25	63.5	-15.7	-10.3	-12.3	-26	1283
ST63 M3-26	ST63	M3	26	67.3	-10.3	-8.7	-10.7	-24.4	179
ST65A M1-1	ST65A	M1	1	2.5	-13.1	-11.2	-13.2	-26.9	1903
ST65A M1-2	ST65A	M1	2	5	-12.5	-11.2	-13.2	-26.9	1903
ST65A M1-3	ST65A	M1	3	7.1	-12.2	-11	-13	-26.7	1766
ST65A M1-4	ST65A	M1	4	8.9	-12.4	-10.8	-12.8	-26.5	1628
ST65A M1-5	ST65A	M1	5	10.3	-12.7	-10.7	-12.7	-26.4	1559
ST65A M1-6	ST65A	M1	6	12.3	-12.9	-10.6	-12.6	-26.3	1490
ST65A M1-7	ST65A	M1	7	14.7	-12.7	-10.6	-12.6	-26.3	1490
ST65A M1-8	ST65A	M1	8	16.8	-11.8	-10.4	-12.4	-26.1	1352
ST65A M1-9	ST65A	M1	9	19.1	-11.9	-10.5	-12.5	-26.2	1421
ST65A M1-10	ST65A	M1	10	21	-11.9	-10.5	-12.5	-26.2	1421
ST65A M1-11	ST65A	M1	11	24	-12.3	-10.5	-12.5	-26.2	1421
ST65A M1-12	ST65A	M1	12	25.9	-13	-10.4	-12.4	-26.1	1352
ST65A M1-13	ST65A	M1	13	28.5	-13.4	-10.4	-12.4	-26.1	1352
ST65A M1-14	ST65A	M1	14	29.9	-13.7	-10.5	-12.5	-26.2	1421
ST65A M1-15	ST65A	M1	15	32.3	-14.2	-10.3	-12.3	-26	1283
ST65A M1-16	ST65A	M1	16	34.7	-14.1	-10.2	-12.2	-25.9	1214
ST65A M1-18	ST65A	M1	18	39.1	-13.5	-10.1	-12.1	-25.8	1145
ST65A M1-19	ST65A	M1	19	41.6	-12.8	-10.2	-12.2	-25.9	1214
ST65A M1-20	ST65A	M1	20	43.8	-11.8	-10.3	-12.3	-26	1283
ST65A M1-21	ST65A	M1	21	46.4	-10.8	-10.1	-12.1	-25.8	1145
ST65A M1-22	ST65A	M1	22	47.9	-13.1	-9.8	-11.8	-25.5	938
ST65A M1-23	ST65A	M1	23	50.7	-14.6	-10	-12	-25.7	1076
ST65A M2-1	ST65A	M2	1	3.1	-12.1	-10.4	-12.4	-26.1	1352
ST65A M2-2	ST65A	M2	2	5.5	-12.3	-10.4	-12.4	-26.1	1352
ST65A M2-3	ST65A	M2	3	7.9	-12.6	-10.3	-12.3	-26	1283
ST65A M2-4	ST65A	M2	4	10	-13.9	-10.2	-12.2	-25.9	1214
ST65A M2-5	ST65A	M2	5	12.4	-14.2	-10.1	-12.1	-25.8	1145
ST65A M2-6	ST65A	M2	6	15.6	-14.6	-9.9	-11.9	-25.6	1007
ST65A M2-7	ST65A	M2	7	17.9	-14.9	-9.9	-11.9	-25.6	1007
ST65A M2-8	ST65A	M2	8	19.8	-15	-10	-12	-25.7	1076
ST65A M2-9	ST65A	M2	9	22.5	-15.5	-10.1	-12.1	-25.8	1145
ST65A M2-10	ST65A	M2	10	25.5	-15	-10.1	-12.1	-25.8	1145
ST65A M2-11	ST65A	M2	11	27.7	-14.7	-10.3	-12.3	-26	1283
ST65A M2-12	ST65A	M2	12	29.7	-14.6	-10.5	-12.5	-26.2	1421
ST65A M2-13	ST65A	M2	13	31.6	-14.7	-10.5	-12.5	-26.2	1421
ST65A M2-14	ST65A	M2	14	34.8	-14.1	-10.7	-12.7	-26.4	1559
ST65A M2-15	ST65A	M2	15	37.2	-13.1	-11	-13	-26.7	1766
ST65A M2-16	ST65A	M2	16	38.6	-12	-10.9	-12.9	-26.6	1697
ST65A M2-17	ST65A	M2	17	41.1	-11.4	-10.7	-12.7	-26.4	1559
ST65A M2-18	ST65A	M2	18	44.9	-10.2	-10.8	-12.8	-26.5	1628
ST65A M2-19	ST65A	M2	19	47.7	-10.4	-10.8	-12.8	-26.5	1628
ST65A M2-20	ST65A	M2	20	50.8	-11.2	-10.8	-12.8	-26.5	1628
ST65A M2-21	ST65A	M2	21	54.6	-11.9	-10.8	-12.8	-26.5	1628
ST65A M2-22	ST65A	M2	22	57.5	-13	-10.5	-12.5	-26.2	1421
ST65A M3-1	ST65A	M3	1	3.42	-11.1	-11	-13	-26.7	1766
ST65A M3-2	ST65A	M3	2	6	-11.1	-10.9	-12.9	-26.6	1697
ST65A M3-3	ST65A	M3	3	8.81	-11.9	-10.8	-12.8	-26.5	1628
ST65A M3-4	ST65A	M3	4	11.04	-12.1	-10.8	-12.8	-26.5	1628
ST65A M3-5	ST65A	M3	5	13.26	-12.7	-10.7	-12.7	-26.4	1559
ST65A M3-6	ST65A	M3	6	15.32	-13.4	-10.7	-12.7	-26.4	1559
ST65A M3-7	ST65A	M3	7	17.76	-14.3	-10.6	-12.6	-26.3	1490
ST65A M3-8	ST65A	M3	8	20.27	-15.1	-10.5	-12.5	-26.2	1421
ST65A M3-9	ST65A	M3	9	23.11	-15.2	-10.4	-12.4	-26.1	1352
ST65A M3-10	ST65A	M3	10	24.91	-14.9	-10.5	-12.5	-26.2	1421
ST65A M3-11	ST65A	M3	11	27.53	-15.4	-10.5	-12.5	-26.2	1421
ST65A M3-12	ST65A	M3	12	29.98	-15.5	-10.6	-12.6	-26.3	1490
ST65A M3-13	ST65A	M3	13	32.83	-14.7	-10.6	-12.6	-26.3	1490
ST65A M3-14	ST65A	M3	14	35.44	-13.6	-10.8	-12.8	-26.5	1628
ST65A M3-15	ST65A	M3	15	38.07	-12.1	-10.7	-12.7	-26.4	1559
ST65A M3-16	ST65A	M3	16	40.77	-11.8	-10.5	-12.5	-26.2	1421
ST65A M3-17	ST65A	M3	17	43.46	-11.6	-10.3	-12.3	-26	1283
ST65A M3-18	ST65A	M3	18	46.29	-11.4	-10.3	-12.3	-26	1283
ST65A M3-19	ST65A	M3	19	49.14	-12.2	-10.2	-12.2	-25.9	1214
ST65A M3-20	ST65A	M3	20	52.08	-12.6	-10.1	-12.1	-25.8	1145
ST65A M3-21	ST65A	M3	21	55.39	-13.4	-9.9	-11.9	-25.6	1007
ST65A M3-22	ST65A	M3	22	59.05	-13.8	-9.6	-11.6	-25.3	800
ST65B M1-1	ST65B	M1	1	3.71	-13.9	-10.5	-12.5	-26.2	1421
ST65B M1-2	ST65B	M1	2	5.92	-13.1	-10.5	-12.5	-26.2	1421
ST65B M1-3	ST65B	M1	3	8.28	-12.6	-10.6	-12.6	-26.3	1490
ST65B M1-4	ST65B	M1	4	10.22	-11.4	-10.5	-12.5	-26.2	1421
ST65B M1-5	ST65B	M1	5	11.79	-10.5	-10.4	-12.4	-26.1	1352
ST65B M1-6	ST65B	M1	6	14.16	-10.5	-10.5	-12.5	-26.2	1421
ST65B M1-7	ST65B	M1	7	16.18	-9.9	-10.7	-12.7	-26.4	1559
ST65B M1-8	ST65B	M1	8	18.13	-9.9	-10.7	-12.7	-26.4	1559
ST65B M1-9	ST65B	M1	9	19.83	-10.2	-10.7	-12.7	-26.4	1559
ST65B M1-10	ST65B	M1	10	22.34	-10.3	-10.6	-12.6	-26.3	1490
ST65B M1-11	ST65B	M1	11	24.29	-11.1	-10.6	-12.6	-26.3	1490
ST65B M1-12	ST65B	M1	12	26.81	-11.6	-10.6	-12.6	-26.3	1490
ST65B M1-13	ST65B	M1	13	29.37	-11.7	-10.6	-12.6	-26.3	1490
ST65B M1-14	ST65B	M1	14	31.34	-12.6	-10.6	-12.6	-26.3	1490
ST65B M1-15	ST65B	M1	15	34.04	-13.1	-10.4	-12.4	-26.1	1352
ST65B M1-16	ST65B	M1	16	36.6	-14.5	-10.5	-12.5	-26.2	1421
ST65B M1-17	ST65B	M1	17	39.89	-15.4	-10.4	-12.4	-26.1	1352
ST65B M1-18	ST65B	M1	18	42.34	-15.2	-10.4	-12.4	-26.1	1352
ST65B M1-19	ST65B	M1	19	44.23	-15	-10.5	-12.5	-26.2	1421
ST65B M1-20	ST65B	M1	20	47.59	-13.8	-10.7	-12.7	-26.4	1559
ST65B M1-21	ST65B	M1	21	49.82	-11.9	-10.4	-12.4	-26.1	1352
ST65B M1-22	ST65B	M1	22	52.41	-11.1	-10.5	-12.5	-26.2	1421
ST65B M1-23	ST65B	M1	23	55.45	-11.3	-10.3	-12.3	-26	1283
ST65B M1-24	ST65B	M1	24	59.99	-13.5	-10.3	-12.3	-26	1283
ST65B M1-25	ST65B	M1	25	62.23	-13.7	-10.3	-12.3	-26	1283
ST65B M1-26	ST65B	M1	26	63.19	-12.4	-10.4	-12.4	-26.1	1352
ST65B M2-1	ST65B	M2	1	4.7	-14.1	-10.8	-12.8	-26.5	1628
ST65B M2-2	ST65B	M2	2	6.86	-14.5	-10.6	-12.6	-26.3	1490
ST65B M2-3	ST65B	M2	3	8.75	-15.1	-10.6	-12.6	-26.3	1490
ST65B M2-4	ST65B	M2	4	10.32	-15.2	-10.5	-12.5	-26.2	1421
ST65B M2-5	ST65B	M2	5	12.88	-16.1	-10.6	-12.6	-26.3	1490
ST65B M2-6	ST65B	M2	6	14.75	-16.1	-10.6	-12.6	-26.3	1490
ST65B M2-7	ST65B	M2	7	16.61	-15.9	-10.5	-12.5	-26.2	1421
ST65B M2-8	ST65B	M2	8	18.69	-16	-10.7	-12.7	-26.4	1559
ST65B M2-9	ST65B	M2	9	20.84	-16.1	-10.7	-12.7	-26.4	1559
ST65B M2-10	ST65B	M2	10	23.11	-15.3	-10.8	-12.8	-26.5	1628
ST65B M2-11	ST65B	M2	11	24.97	-14.7	-10.8	-12.8	-26.5	1628
ST65B M2-12	ST65B	M2	12	27.2	-13.6	-11	-13	-26.7	1766
ST65B M2-13	ST65B	M2	13	29.01	-12.6	-11	-13	-26.7	1766
ST65B M2-14	ST65B	M2	14	30.63	-11.9	-11	-13	-26.7	1766
ST65B M2-15	ST65B	M2	15	32.48	-11.8	-10.9	-12.9	-26.6	1697
ST65B M2-16	ST65B	M2	16	34.03	-11.3	-10.9	-12.9	-26.6	1697
ST65B M2-17	ST65B	M2	17	35.68	-11.2	-10.9	-12.9	-26.6	1697
ST65B M2-18	ST65B	M2	18	37.39	-11.1	-10.9	-12.9	-26.6	1697
ST65B M2-19	ST65B	M2	19	39.23	-10.8	-10.9	-12.9	-26.6	1697
ST65B M2-20	ST65B	M2	20	40.87	-10.6	-10.8	-12.8	-26.5	1628
ST65B M2-21	ST65B	M2	21	42.64	-11.1	-10.6	-12.6	-26.3	1490
ST65B M2-22	ST65B	M2	22	44.67	-12.1	-10.6	-12.6	-26.3	1490
ST65B M2-23	ST65B	M2	23	46.81	-12.9	-10.6	-12.6	-26.3	1490
ST65B M2-24	ST65B	M2	24	48.49	-13.5	-10.5	-12.5	-26.2	1421
ST65B M2-25	ST65B	M2	25	50.55	-14.1	-10.5	-12.5	-26.2	1421
ST65B M2-26	ST65B	M2	26	52.58	-14.9	-10.2	-12.2	-25.9	1214
ST65B M2-27	ST65B	M2	27	54.52	-15.4	-10.4	-12.4	-26.1	1352
ST65B M2-28	ST65B	M2	28	56.97	-14.7	-10.4	-12.4	-26.1	1352
ST65B M2-29	ST65B	M2	29	59.59	-13.4	-10.7	-12.7	-26.4	1559
ST65B M2-30	ST65B	M2	30	61.88	-12.3	-10.5	-12.5	-26.2	1421
ST65B M2-31	ST65B	M2	31	64.27	-11	-10.5	-12.5	-26.2	1421
ST65B M2-32	ST65B	M2	32	67.18	-11.2	-10.3	-12.3	-26	1283
ST65B M3-1	ST65B	M3	1	1.3	-14.6	-10.4	-12.4	-26.1	1352
ST65B M3-2	ST65B	M3	2	3.07	-14.9	-10.3	-12.3	-26	1283
ST65B M3-3	ST65B	M3	3	5.32	-15.7	-10.3	-12.3	-26	1283
ST65B M3-4	ST65B	M3	4	7.82	-16	-10.2	-12.2	-25.9	1214
ST65B M3-5	ST65B	M3	5	11	-16	-10.3	-12.3	-26	1283
ST65B M3-6	ST65B	M3	6	13.49	-14.9	-10.5	-12.5	-26.2	1421
ST65B M3-7	ST65B	M3	7	16.05	-14.1	-10.6	-12.6	-26.3	1490
ST65B M3-8	ST65B	M3	8	18.36	-13.2	-10.6	-12.6	-26.3	1490
ST65B M3-9	ST65B	M3	9	20.54	-12.5	-10.6	-12.6	-26.3	1490
ST65B M3-10	ST65B	M3	10	22.37	-12.2	-10.6	-12.6	-26.3	1490
ST65B M3-11	ST65B	M3	11	24.73	-11.9	-10.6	-12.6	-26.3	1490
ST65B M3-12	ST65B	M3	12	26.56	-11.5	-10.6	-12.6	-26.3	1490
ST65B M3-13	ST65B	M3	13	28.65	-11	-10.6	-12.6	-26.3	1490
ST65B M3-14	ST65B	M3	14	31.04	-10.6	-10.5	-12.5	-26.2	1421
ST65B M3-15	ST65B	M3	15	32.47	-10.8	-10.3	-12.3	-26	1283
ST65B M3-16	ST65B	M3	16	34.3	-11.4	-10.2	-12.2	-25.9	1214
ST65B M3-17	ST65B	M3	17	36.25	-11.8	-10.2	-12.2	-25.9	1214
ST65B M3-18	ST65B	M3	18	38.25	-12	-10.1	-12.1	-25.8	1145
ST65B M3-19	ST65B	M3	19	39.95	-12	-9.8	-11.8	-25.5	938
ST65B M3-20	ST65B	M3	20	41.97	-12.6	-9.9	-11.9	-25.6	1007
ST65B M3-21	ST65B	M3	21	44.3	-12.5	-10.2	-12.2	-25.9	1214
ST65B M3-22	ST65B	M3	22	45.93	-12	-10.6	-12.6	-26.3	1490
ST65B M3-23	ST65B	M3	23	48.97	-11.3	-11.2	-13.2	-26.9	1903
ST65B M3-24	ST65B	M3	24	50.7	-10.8	-11.6	-13.6	-27.3	2179
ST65B M3-25	ST65B	M3	25	52.75	-10.6	-11.1	-13.1	-26.8	1834
ST65B M3-26	ST65B	M3	26	53.78	-11.1	-10.2	-12.2	-25.9	1214
ST65B M3-27	ST65B	M3	27	55.24	-11.2	-10.2	-12.2	-25.9	1214
ST65B M3-28	ST65B	M3	28	56.29	-11	-10.6	-12.6	-26.3	1490
ST66 M1-1	ST66	M1	1	2.74	-14.3	-9.9	-11.9	-25.6	1007
ST66 M1-2	ST66	M1	2	4.35	-14.2	-10.1	-12.1	-25.8	1145
ST66 M1-3	ST66	M1	3	5.96	-14.3	-10.2	-12.2	-25.9	1214
ST66 M1-4	ST66	M1	4	8.06	-14.5	-10.4	-12.4	-26.1	1352
ST66 M1-5	ST66	M1	5	11.43	-14.5	-10.6	-12.6	-26.3	1490
ST66 M1-6	ST66	M1	6	13.58	-13.7	-10.8	-12.8	-26.5	1628
ST66 M1-7	ST66	M1	7	15.29	-12.6	-10.7	-12.7	-26.4	1559
ST66 M1-8	ST66	M1	8	17.57	-12.1	-10.7	-12.7	-26.4	1559
ST66 M1-9	ST66	M1	9	19.48	-11.3	-10.6	-12.6	-26.3	1490
ST66 M1-10	ST66	M1	10	20.81	-10.8	-10.7	-12.7	-26.4	1559
ST66 M1-11	ST66	M1	11	23.04	-11	-10.8	-12.8	-26.5	1628
ST66 M1-12	ST66	M1	12	24.4	-10.5	-10.8	-12.8	-26.5	1628
ST66 M1-13	ST66	M1	13	26.46	-10.4	-10.8	-12.8	-26.5	1628
ST66 M1-14	ST66	M1	14	28.46	-10.8	-10.8	-12.8	-26.5	1628
ST66 M1-15	ST66	M1	15	29.83	-10.9	-10.8	-12.8	-26.5	1628
ST66 M1-16	ST66	M1	16	31.94	-11.1	-10.9	-12.9	-26.6	1697
ST66 M1-17	ST66	M1	17	33.72	-12.3	-10.8	-12.8	-26.5	1628
ST66 M1-18	ST66	M1	18	35.1	-12.5	-10.7	-12.7	-26.4	1559
ST66 M1-19	ST66	M1	19	37.06	-13.3	-10.7	-12.7	-26.4	1559
ST66 M1-20	ST66	M1	20	39.63	-13.7	-10.7	-12.7	-26.4	1559
ST66 M1-21	ST66	M1	21	40.72	-14.2	-10.6	-12.6	-26.3	1490
ST66 M1-22	ST66	M1	22	43.42	-15.2	-10.4	-12.4	-26.1	1352
ST66 M1-23	ST66	M1	23	46.16	-15.1	-10.4	-12.4	-26.1	1352
ST66 M1-24	ST66	M1	24	48.33	-15.4	-10.5	-12.5	-26.2	1421
ST66 M1-25	ST66	M1	25	50.53	-14.6	-10.6	-12.6	-26.3	1490
ST66 M1-26	ST66	M1	26	52.5	-12	-10.7	-12.7	-26.4	1559
ST66 M1-27	ST66	M1	27	54.24	-10.2	-10.3	-12.3	-26	1283
ST66 M1-28	ST66	M1	28	55.85	-11	-10	-12	-25.7	1076
ST66 M1-29	ST66	M1	29	58.24	-14.5	-9.5	-11.5	-25.2	731
ST66 M2-1	ST66	M2	1	2.11	-10.3	-10.7	-12.7	-26.4	1559
ST66 M2-2	ST66	M2	2	4.53	-10.7	-10.9	-12.9	-26.6	1697
ST66 M2-3	ST66	M2	3	6.09	-10.9	-10.8	-12.8	-26.5	1628
ST66 M2-4	ST66	M2	4	7.76	-11	-10.7	-12.7	-26.4	1559
ST66 M2-5	ST66	M2	5	9.23	-11.6	-10.7	-12.7	-26.4	1559
ST66 M2-6	ST66	M2	6	11.21	-13.2	-10.7	-12.7	-26.4	1559
ST66 M2-7	ST66	M2	7	12.98	-13.5	-10.8	-12.8	-26.5	1628
ST66 M2-8	ST66	M2	8	14.98	-13.3	-10.8	-12.8	-26.5	1628
ST66 M2-9	ST66	M2	9	17.57	-14.7	-10.6	-12.6	-26.3	1490
ST66 M2-10	ST66	M2	10	20.09	-15.3	-10.4	-12.4	-26.1	1352
ST66 M2-11	ST66	M2	11	22.28	-15.8	-10.4	-12.4	-26.1	1352
ST66 M2-12	ST66	M2	12	24.72	-15.8	-10.1	-12.1	-25.8	1145
ST66 M2-13	ST66	M2	13	27.21	-15.6	-10.2	-12.2	-25.9	1214
ST66 M2-14	ST66	M2	14	29.11	-15.8	-10.3	-12.3	-26	1283
ST66 M2-15	ST66	M2	15	32.16	-15.6	-10.4	-12.4	-26.1	1352
ST66 M2-16	ST66	M2	16	34.1	-15.4	-10.4	-12.4	-26.1	1352
ST66 M2-17	ST66	M2	17	35.71	-14.9	-10.6	-12.6	-26.3	1490
ST66 M2-18	ST66	M2	18	37.55	-13.9	-10.6	-12.6	-26.3	1490
ST66 M2-19	ST66	M2	19	39.63	-13.2	-10.6	-12.6	-26.3	1490
ST66 M2-20	ST66	M2	20	41.81	-12.4	-10.7	-12.7	-26.4	1559
ST66 M2-21	ST66	M2	21	43.54	-11.6	-10.6	-12.6	-26.3	1490
ST66 M2-22	ST66	M2	22	45.74	-11.6	-10.6	-12.6	-26.3	1490
ST66 M2-23	ST66	M2	23	48.28	-11.1	-10.6	-12.6	-26.3	1490
ST66 M2-24	ST66	M2	24	50.52	-11.3	-10.5	-12.5	-26.2	1421
ST66 M2-25	ST66	M2	25	52.34	-11.2	-10.3	-12.3	-26	1283
ST66 M2-26	ST66	M2	26	54.04	-12.3	-10.2	-12.2	-25.9	1214
ST66 M2-27	ST66	M2	27	55.98	-12.8	-10	-12	-25.7	1076
ST66 M2-28	ST66	M2	28	58.48	-13.9	-9.9	-11.9	-25.6	1007
ST66 M2-29	ST66	M2	29	60.46	-13.9	-9.7	-11.7	-25.4	869
ST66 M2-30	ST66	M2	30	62.87	-12.3	-9.8	-11.8	-25.5	938
ST66 M2-31	ST66	M2	31	64.87	-10.1	-9.6	-11.6	-25.3	800
ST66 M2-32	ST66	M2	32	66.54	-11.6	-9.4	-11.4	-25.1	662
ST66 M3-1	ST66	M3	1	2.96	-11.5	-10.7	-12.7	-26.4	1559
ST66 M3-2	ST66	M3	2	4.36	-11.9	-10.7	-12.7	-26.4	1559
ST66 M3-3	ST66	M3	3	5.82	-11.8	-10.7	-12.7	-26.4	1559
ST66 M3-4	ST66	M3	4	7.23	-13	-10.6	-12.6	-26.3	1490
ST66 M3-5	ST66	M3	5	8.67	-13	-10.4	-12.4	-26.1	1352
ST66 M3-6	ST66	M3	6	10.61	-13.1	-10.5	-12.5	-26.2	1421
ST66 M3-7	ST66	M3	7	12.54	-13.4	-10.5	-12.5	-26.2	1421
ST66 M3-8	ST66	M3	8	14.43	-14.1	-10.3	-12.3	-26	1283
ST66 M3-9	ST66	M3	9	16.25	-14.5	-10.1	-12.1	-25.8	1145
ST66 M3-10	ST66	M3	10	18.09	-14.9	-10.1	-12.1	-25.8	1145
ST66 M3-11	ST66	M3	11	19.29	-15.6	-10.1	-12.1	-25.8	1145
ST66 M3-12	ST66	M3	12	21.65	-16	-10.1	-12.1	-25.8	1145
ST66 M3-13	ST66	M3	13	23.72	-16.1	-10	-12	-25.7	1076
ST66 M3-14	ST66	M3	14	25.38	-15.7	-10	-12	-25.7	1076
ST66 M3-15	ST66	M3	15	27.8	-14.6	-10.2	-12.2	-25.9	1214
ST66 M3-16	ST66	M3	16	29.71	-13.8	-10.4	-12.4	-26.1	1352
ST66 M3-17	ST66	M3	17	31.77	-13.5	-10.4	-12.4	-26.1	1352
ST66 M3-18	ST66	M3	18	33.11	-13.1	-10.5	-12.5	-26.2	1421
ST66 M3-19	ST66	M3	19	34.83	-12.8	-10.5	-12.5	-26.2	1421
ST66 M3-20	ST66	M3	20	36.55	-12.4	-10.4	-12.4	-26.1	1352
ST66 M3-21	ST66	M3	21	37.91	-12.4	-10.4	-12.4	-26.1	1352
ST66 M3-22	ST66	M3	22	39.5	-12.1	-10.3	-12.3	-26	1283
ST66 M3-23	ST66	M3	23	41.55	-11.7	-10.3	-12.3	-26	1283
ST66 M3-24	ST66	M3	24	43.44	-11.1	-10.4	-12.4	-26.1	1352
ST66 M3-25	ST66	M3	25	45.4	-10.9	-10.3	-12.3	-26	1283
ST66 M3-26	ST66	M3	26	46.74	-10.9	-10.3	-12.3	-26	1283
ST66 M3-27	ST66	M3	27	48.76	-11.5	-10	-12	-25.7	1076
ST66 M3-28	ST66	M3	28	50.19	-11.7	-10	-12	-25.7	1076
ST66 M3-29	ST66	M3	29	52.19	-12	-9.7	-11.7	-25.4	869
ST66 M3-30	ST66	M3	30	53.98	-12.1	-10	-12	-25.7	1076
ST66 M3-31	ST66	M3	31	56.16	-12.4	-10	-12	-25.7	1076
ST66 M3-32	ST66	M3	32	57.96	-12.7	-10.3	-12.3	-26	1283
ST66 M3-33	ST66	M3	33	63.51	-10.9	-9.8	-11.8	-25.5	938
ST66 M3-34	ST66	M3	34	65.21	-10.2	-10.2	-12.2	-25.9	1214
ST66 M3-35	ST66	M3	35	67.25	-12.5	-9.7	-11.7	-25.4	869
ST66 M3-36	ST66	M3	36	69.67	-13.7	-9.5	-11.5	-25.2	731
ST67 M1-1	ST67	M1	1	0.4	-13.4	-10.4	-12.4	-26.1	1352
ST67 M1-2	ST67	M1	2	2.3	-14.4	-10	-12	-25.7	1076
ST67 M1-3	ST67	M1	3	5.1	-12.7	-9.9	-11.9	-25.6	1007
ST67 M1-4	ST67	M1	4	6.8	-11.1	-10.2	-12.2	-25.9	1214
ST67 M1-5	ST67	M1	5	8.4	-11.4	-10.4	-12.4	-26.1	1352
ST67 M1-6	ST67	M1	6	10	-11.8	-10.6	-12.6	-26.3	1490
ST67 M1-7	ST67	M1	7	12.1	-13.2	-10.5	-12.5	-26.2	1421
ST67 M1-8	ST67	M1	8	14	-14.7	-10.2	-12.2	-25.9	1214
ST67 M1-9	ST67	M1	9	15.8	-11.6	-11.3	-13.3	-27	1972
ST67 M2-1	ST67	M2	1	1.3	-12.5	-10.6	-12.6	-26.3	1490
ST67 M2-2	ST67	M2	2	3.7	-13.4	-10.6	-12.6	-26.3	1490
ST67 M2-3	ST67	M2	3	5.5	-12.8	-10.7	-12.7	-26.4	1559
ST67 M2-4	ST67	M2	4	7.3	-12.8	-10.8	-12.8	-26.5	1628
ST67 M2-5	ST67	M2	5	9.1	-13	-10.6	-12.6	-26.3	1490
ST67 M2-6	ST67	M2	6	11	-13.8	-10.6	-12.6	-26.3	1490
ST67 M2-7	ST67	M2	7	12.6	-12.7	-10.3	-12.3	-26	1283
ST67 M2-8	ST67	M2	8	14.6	-14.1	-10.3	-12.3	-26	1283
ST67 M2-9	ST67	M2	9	16.4	-12.2	-10.1	-12.1	-25.8	1145
ST67 M2-10	ST67	M2	10	18.6	-12.4	-9.3	-11.3	-25	593
ST67 M2-11	ST67	M2	11	21.9	-11.9	-9.2	-11.2	-24.9	524
ST67 M3-1	ST67	M3	1	1.1	-12.1	-10.4	-12.4	-26.1	1352
ST67 M3-2	ST67	M3	2	3.5	-11.5	-10.4	-12.4	-26.1	1352
ST67 M3-3	ST67	M3	3	6.2	-11.3	-10.2	-12.2	-25.9	1214
ST67 M3-4	ST67	M3	4	8.9	-11.4	-9.7	-11.7	-25.4	869
ST67 M3-5	ST67	M3	5	10.7	-12.4	-9.2	-11.2	-24.9	524
ST67 M3-6	ST67	M3	6	12.9	-11.7	-8.9	-10.9	-24.6	317
ST67 M3-7	ST67	M3	7	15.3	-9.6	-10	-12	-25.7	1076
ST67 M3-8	ST67	M3	8	19.6	-9.9	-10.2	-12.2	-25.9	1214
ST67 M3-9	ST67	M3	9	22.4	-11.1	-9.9	-11.9	-25.6	1007
2017104 M2-1	2017-104	M2	1	3.171	-13.651	-13.206	-13.206	-26.906	1907
2017104 M2-2	2017-104	M2	2	4.893	-14.055	-13.805	-13.805	-27.505	2320
2017104 M2-3	2017-104	M2	3	5.85	-13.776	-13.761	-13.761	-27.461	2290
2017104 M2-4	2017-104	M2	4	7.048	-13.362	-13.621	-13.621	-27.321	2194
2017104 M2-5	2017-104	M2	5	8.238	-13.317	-13.611	-13.611	-27.311	2187
2017104 M2-6	2017-104	M2	6	9.539	-12.634	-13.795	-13.795	-27.495	2314
2017104 M2-7	2017-104	M2	7	10.729	-11.943	-13.769	-13.769	-27.469	2296
2017104 M2-8	2017-104	M2	8	12.389	-11.706	-13.713	-13.713	-27.413	2257
2017104 M2-9	2017-104	M2	9	13.813	-11.882	-13.751	-13.751	-27.451	2283
2017104 M2-10	2017-104	M2	10	15.225	-11.352	-13.706	-13.706	-27.406	2252
2017104 M2-11	2017-104	M2	11	16.89	-11.297	-13.69	-13.69	-27.39	2241
2017104 M2-12	2017-104	M2	12	18.185	-10.645	-12.997	-12.997	-26.697	1763
2017104 M2-13	2017-104	M2	13	21.032	-10.536	-13.324	-13.324	-27.024	1989
2017104 M2-14	2017-104	M2	14	23.617	-10.515	-13.286	-13.286	-26.986	1963
2017104 M2-15	2017-104	M2	15	26.693	-10.028	-13.168	-13.168	-26.868	1881
2017104 M2-16	2017-104	M2	16	29.655	-11.442	-12.875	-12.875	-26.575	1679
2017104 M2-17	2017-104	M2	17	32.14	-11.864	-13	-13	-26.7	1765
2017104 M2-18	2017-104	M2	18	35.202	-12.534	-13.204	-13.204	-26.904	1906
2017104 M2-19	2017-104	M2	19	38.268	-13.085	-13.232	-13.232	-26.932	1925
2017104 M2-20	2017-104	M2	20	41.456	-13.145	-13.054	-13.054	-26.754	1803
2017104 M2-21	2017-104	M2	21	44.05	-13.954	-12.878	-12.878	-26.578	1681
2017104 M2-22	2017-104	M2	22	46.176	-14.702	-12.803	-12.803	-26.503	1629
2017104 M2-23	2017-104	M2	23	49.355	-13.932	-13.039	-13.039	-26.739	1792
2017104 M2-24	2017-104	M2	24	52.894	-12.654	-12.898	-12.898	-26.598	1695
2017104 M2-25	2017-104	M2	25	56.315	-12.089	-12.955	-12.955	-26.655	1734
2017104 M2-26	2017-104	M2	26	59.61	-11.358	-13.157	-13.157	-26.857	1873
2017104 M2-27	2017-104	M2	27	63.032	-10.373	-13.217	-13.217	-26.917	1915
2017104 M2-28	2017-104	M2	28	66.215	-7.857	-13.387	-13.387	-27.087	2032
2017104 M2-29	2017-104	M2	29	70.103	-7.256	-13.624	-13.624	-27.324	2196
2017104 M2-30	2017-104	M2	30	73.756	-7.18	-13.998	-13.998	-27.698	2453
